# Supplementary material for: The Effects of Gut Microbiota, Plasma Metabolites, Immune Cells, Blood Cells and Cytokines on Schizophrenia: A Bidirectional Two-Sample Mendelian Randomisation Study
Source: Actas Esp Psiquiatr. 2026 Feb 15;54(1):223–36. doi: 10.62641/aep.v54i1.2014 (PMC12946721; doi:10.62641/aep.v54i1.2014)
Supplement: Supplementary file 1 [file ActEsp-54-1-223-236-s1.zip]

Archive with 2 entries (2 files):
- Supplementary+Table+1.xlsx
- Supplementary+Table+2.xlsx
