# Supplementary material for: The Effects of Gut Microbiota, Plasma Metabolites, Immune Cells, Blood Cells and Cytokines on Schizophrenia: A Bidirectional Two-Sample Mendelian Randomisation Study
Source: Actas Esp Psiquiatr. 2026 Feb 15;54(1):223–36. doi: 10.62641/aep.v54i1.2014 (PMC12946721; doi:10.62641/aep.v54i1.2014)
Supplement: Supplementary file 1 [file ActEsp-54-1-223-236-s1.zip › Supplementary+Table+1.xlsx]

## Sheet: Contents
Table of Contents of Supplementary Table 1
Table S1 GWAS information
Table S2 Casual effects of MR analysis between identified gut microbiota traits and schizophrenia
Table S3 Sensitive analysis of the association between identified gut microbiota traits and schizophrenia
Table S4 Reverse MR analysis between schizophrenia and identified gut microbiota traits
Table S5 Sensitive analysis of the association between schizophrenia and identified gut microbiota traits
Table S6 Casual effects of MR analysis between identified plasma metabolomics and schizophrenia
Table S7 Sensitive analysis of the association between identified plasma metabolomics and schizophrenia
Table S8 Casual effects of MR analysis between identified immune cells and schizophrenia
Table S9 Sensitive analysis of the association between identified immune cells and schizophrenia
Table S10 Casual effects of MR analysis between identified blood cells, cytokines and schizophrenia
Table S11 Sensitive analysis of the association between identified blood cells, cytokines and schizophrenia
Table S12 Casual effects of MR analysis between identified plasma metabolites, immune cells and gut microbiota
Table S13 Sensitive analysis of the association between identified plasma metabolites, immune cells and gut microbiota
Table S14 MVMR original results of plasma metabolites and immune cells on schizophrenia after adjusting for gut microbiota
Table S15 Sensitive analysis (global test of MR-PRESSO) of the MVMR analysis (between plasma metabolites and immune cells on schizophrenia after adjusting for gut microbiota)
Table S16 The direct, mediation, and total effects of the gut microbiota on schizophrenia mediated by plasma metabolites and immune cells
Table S17 Sensitive analysis of the direct, mediation, and total effects between the gut microbiota on schizophrenia mediated by plasma metabolites and immune cells

## Sheet: Table S1
Table S1 GWAS information
GWAS data source	GWAS ID	Trait name	Trait number	Trait type	PMID
GWAS catalog	GCST90032172-GCST90032644	Gut microbiota	473	Continuous	35115689
GWAS catalog	GCST90002379-GCST90002407	Blood cells	29	Continuous	32888494
University of Bristol	3g3i5smgghp0s2uvm1doflkx9x	Cytokines	41	Continuous	27989323
GWAS catalog	GCST90199621-GCST90204063	Plasma metabolites	1400	Continuous	36635386
GWAS catalog	GCST0001391-GCST0002121	Immune cells	731	Continuous	32929287
GWAS catalog	GCST90018919	Schizophrenia	1	Continuous	34594039
finngen (R12)	KRA_PSY_SCHIZODEL_EXMORE	Schizophrenia	1	Continuous	/
*The list of GWAS data for cells as follows:
Cell type	Accession ID	Trait name
blood cells	GCST90002379	Basophil count
blood cells	GCST90002380	Basophil percentage of white cells
blood cells	GCST90002381	Eosinophil counts
blood cells	GCST90002382	Eosinophil percentage of white cells
blood cells	GCST90002383	Hematocrit
blood cells	GCST90002384	Hemoglobin
blood cells	GCST90002385	High light scatter reticulocyte count
blood cells	GCST90002386	High light scatter reticulocyte percentage of red cells
blood cells	GCST90002387	Immature fraction of reticulocytes
blood cells	GCST90002388	Lymphocyte count
blood cells	GCST90002389	Lymphocyte percentage of white cells
blood cells	GCST90002390	Mean corpuscular hemoglobin
blood cells	GCST90002391	Mean corpuscular hemoglobin concentration
blood cells	GCST90002392	Mean corpuscular volume
blood cells	GCST90002394	Monocyte percentage of white cells
blood cells	GCST90002395	Mean platelet volume
blood cells	GCST90002396	Mean reticulocyte volume
blood cells	GCST90002397	Mean spheric corpuscular volume
blood cells	GCST90002398	Neutrophil count
blood cells	GCST90002399	Neutrophil percentage of white cells
blood cells	GCST90002400	Plateletcrit
blood cells	GCST90002401	Platelet distribution width
blood cells	GCST90002402	Platelet count
blood cells	GCST90002403	Red blood cell count
blood cells	GCST90002404	Red cell distribution width
blood cells	GCST90002405	Reticulocyte count
blood cells	GCST90002406	Reticulocyte fraction of red cells
blood cells	GCST90002407	White blood cell count
blood cells	GCST90002393	Monocyte count
immune cells	GCST90001391	IgD+ B cell %B cell
immune cells	GCST90001392	IgD+ CD38+ B cell Absolute Count
immune cells	GCST90001393	IgD+ CD38dim B cell %B cell
immune cells	GCST90001394	IgD+ CD38dim B cell Absolute Count
immune cells	GCST90001395	IgD+ CD38- B cell %B cell
immune cells	GCST90001396	IgD+ CD38- B cell Absolute Count
immune cells	GCST90001397	Unswitched memory B cell %B cell
immune cells	GCST90001398	Unswitched memory B cell Absolute Count
immune cells	GCST90001399	IgD- CD27- B cell %B cell
immune cells	GCST90001400	IgD+ B cell Absolute Count
immune cells	GCST90001401	IgD- CD27- B cell Absolute Count
immune cells	GCST90001402	Switched memory B cell %B cell
immune cells	GCST90001403	Switched memory B cell Absolute Count
immune cells	GCST90001404	Plasma Blast-Plasma Cell %B cell
immune cells	GCST90001405	Plasma Blast-Plasma Cell Absolute Count
immune cells	GCST90001406	Memory B cell %B cell
immune cells	GCST90001407	Memory B cell Absolute Count
immune cells	GCST90001408	Naive-mature B cell %B cell
immune cells	GCST90001409	Naive-mature B cell Absolute Count
immune cells	GCST90001410	IgD- CD38+ B cell %B cell
immune cells	GCST90001411	IgD+ CD24+ B cell %B cell
immune cells	GCST90001412	IgD+ CD24+ B cell Absolute Count
immune cells	GCST90001413	IgD- CD24- B cell %B cell
immune cells	GCST90001414	IgD- CD24- B cell Absolute Count
immune cells	GCST90001415	IgD+ CD24- B cell %B cell
immune cells	GCST90001416	IgD+ CD24- B cell Absolute Count
immune cells	GCST90001417	CD24+ CD27+ B cell %B cell
immune cells	GCST90001418	CD24+ CD27+ B cell Absolute Count
immune cells	GCST90001419	CD20- B cell %B cell
immune cells	GCST90001420	IgD- CD38+ B cell Absolute Count
immune cells	GCST90001421	CD20- B cell Absolute Count
immune cells	GCST90001422	CD20- CD38- B cell %B cell
immune cells	GCST90001423	CD20- CD38- B cell Absolute Count
immune cells	GCST90001424	IgD+ B cell %Lymphocyte
immune cells	GCST90001425	IgD- CD38+ B cell %lymphocyte
immune cells	GCST90001426	IgD- CD38dim B cell %lymphocyte
immune cells	GCST90001427	IgD- CD38- B cell %lymphocyte
immune cells	GCST90001428	IgD- CD38dim B cell %B cell
immune cells	GCST90001429	IgD+ CD38+ B cell %lymphocyte
immune cells	GCST90001430	IgD+ CD38dim B cell %lymphocyte
immune cells	GCST90001431	IgD+ CD38- B cell %lymphocyte
immune cells	GCST90001432	Unswitched memory B cell %lymphocyte
immune cells	GCST90001433	IgD- CD27- B cell %lymphocyte
immune cells	GCST90001434	Switched memory B cell %lymphocyte
immune cells	GCST90001435	Plasma Blast-Plasma Cell %lymphocyte
immune cells	GCST90001436	Memory B cell %lymphocyte
immune cells	GCST90001437	Naive-mature B cell %lymphocyte
immune cells	GCST90001438	IgD- CD38dim B cell Absolute Count
immune cells	GCST90001439	IgD+ CD24+ B cell %lymphocyte
immune cells	GCST90001440	IgD- CD24- B cell %lymphocyte
immune cells	GCST90001441	IgD+ CD24- B cell %lymphocyte
immune cells	GCST90001442	CD24+ CD27+ B cell %lymphocyte
immune cells	GCST90001443	CD20- B cell %lymphocyte
immune cells	GCST90001444	CD20- CD38- B cell %lymphocyte
immune cells	GCST90001445	IgD- CD38- B cell %B cell
immune cells	GCST90001446	IgD- CD38- B cell Absolute Count
immune cells	GCST90001447	IgD+ CD38+ B cell %B cell
immune cells	GCST90001448	CD11c+ monocyte Absolute Count
immune cells	GCST90001449	CD11c+ monocyte %monocyte
immune cells	GCST90001450	CD62L- monocyte Absolute Count
immune cells	GCST90001451	CD62L- monocyte %monocyte
immune cells	GCST90001452	CD11c+ CD62L- monocyte Absolute Count
immune cells	GCST90001453	CD11c+ CD62L- monocyte %monocyte
immune cells	GCST90001454	CD62L- HLA DR++ monocyte Absolute Count
immune cells	GCST90001455	CD62L- HLA DR++ monocyte %monocyte
immune cells	GCST90001456	CD11c+ HLA DR++ monocyte Absolute Count
immune cells	GCST90001457	CD11c+ HLA DR++ monocyte %monocyte
immune cells	GCST90001458	Myeloid Dendritic Cell Absolute Count
immune cells	GCST90001459	Myeloid Dendritic Cell %Dendritic Cell
immune cells	GCST90001460	Plasmacytoid Dendritic Cell Absolute Count
immune cells	GCST90001461	Dendritic Cell Absolute Count
immune cells	GCST90001462	CD62L- Dendritic Cell Absolute Count
immune cells	GCST90001463	CD62L- Dendritic Cell %Dendritic Cell
immune cells	GCST90001464	CD86+ myeloid Dendritic Cell Absolute Count
immune cells	GCST90001465	CD86+ myeloid Dendritic Cell %Dendritic Cell
immune cells	GCST90001466	CD86+ plasmacytoid Dendritic Cell Absolute Count
immune cells	GCST90001467	CD86+ plasmacytoid Dendritic Cell %Dendritic Cell
immune cells	GCST90001468	CD62L- myeloid Dendritic Cell Absolute Count
immune cells	GCST90001469	CD62L- myeloid Dendritic Cell %Dendritic Cell
immune cells	GCST90001470	CD62L- plasmacytoid Dendritic Cell Absolute Count
immune cells	GCST90001471	CD62L- plasmacytoid Dendritic Cell %Dendritic Cell
immune cells	GCST90001472	CD62L- CD86+ myeloid Dendritic Cell Absolute Count
immune cells	GCST90001473	CD62L- CD86+ myeloid Dendritic Cell %Dendritic Cell
immune cells	GCST90001474	Plasmacytoid Dendritic Cell %Dendritic Cell
immune cells	GCST90001475	HLA DR++ monocyte %monocyte
immune cells	GCST90001476	HLA DR++ monocyte %leukocyte
immune cells	GCST90001477	HLA DR++ monocyte Absolute Count
immune cells	GCST90001478	CD4 regulatory T cell %CD4+ T cell
immune cells	GCST90001479	CD4 regulatory T cell %T cell
immune cells	GCST90001480	Resting CD4 regulatory T cell Absolute Count
immune cells	GCST90001481	Resting CD4 regulatory T cell %CD4 regulatory T cell
immune cells	GCST90001482	Resting CD4 regulatory T cell %CD4+ T cell
immune cells	GCST90001483	CD39+ resting CD4 regulatory T cell Absolute Count
immune cells	GCST90001484	CD39+ resting CD4 regulatory T cell %resting CD4 regulatory T cell
immune cells	GCST90001485	CD39+ resting CD4 regulatory T cell %CD4 regulatory T cell
immune cells	GCST90001486	Activated CD4 regulatory T cell Absolute Count
immune cells	GCST90001487	Activated CD4 regulatory T cell %CD4 regulatory T cell
immune cells	GCST90001488	Activated CD4 regulatory T cell %CD4+ T cell
immune cells	GCST90001489	CD39+ activated CD4 regulatory T cell Absolute Count
immune cells	GCST90001490	CD39+ activated CD4 regulatory T cell %activated CD4 regulatory T cell
immune cells	GCST90001491	CD39+ activated CD4 regulatory T cell %CD4 regulatory T cell
immune cells	GCST90001492	Secreting CD4 regulatory T cell Absolute Count
immune cells	GCST90001493	Secreting CD4 regulatory T cell %CD4 regulatory T cell
immune cells	GCST90001494	Secreting CD4 regulatory T cell %CD4+ T cell
immune cells	GCST90001495	CD39+ secreting CD4 regulatory T cell Absolute Count
immune cells	GCST90001496	CD39+ secreting CD4 regulatory T cell %secreting CD4 regulatory T cell
immune cells	GCST90001497	CD39+ secreting CD4 regulatory T cell %CD4 regulatory T cell
immune cells	GCST90001498	Activated & resting CD4 regulatory T cell Absolute Count
immune cells	GCST90001499	Activated & resting CD4 regulatory T cell %CD4 regulatory T cell
immune cells	GCST90001500	Activated & resting CD4 regulatory T cell %CD4+ T cell
immune cells	GCST90001501	Activated & secreting CD4 regulatory T cell Absolute Count
immune cells	GCST90001502	Activated & secreting CD4 regulatory T cell %CD4 regulatory T cell
immune cells	GCST90001503	Activated & secreting CD4 regulatory T cell %CD4+ T cell
immune cells	GCST90001504	CD25++ CD4+ T cell Absolute Count
immune cells	GCST90001505	CD25++ CD4+ T cell %CD4+ T cell
immune cells	GCST90001506	CD25++ CD4+ T cell %T cell
immune cells	GCST90001507	CD25++ CD45RA+ CD4 not regulatory T cell Absolute Count
immune cells	GCST90001508	CD25++ CD45RA+ CD4 not regulatory T cell %CD4+ T cell
immune cells	GCST90001509	CD25++ CD45RA+ CD4 not regulatory T cell %T cell
immune cells	GCST90001510	CD25++ CD45RA- CD4 not regulatory T cell Absolute Count
immune cells	GCST90001511	CD25++ CD45RA- CD4 not regulatory T cell %CD4+ T cell
immune cells	GCST90001512	CD25++ CD45RA- CD4 not regulatory T cell %T cell
immune cells	GCST90001513	CD4 regulatory T cell Absolute Count
immune cells	GCST90001514	Hematopoietic Stem Cell Absolute Count
immune cells	GCST90001515	Immature Myeloid-Derived Suppressor Cells Absolute Count
immune cells	GCST90001516	Immature Myeloid-Derived Suppressor Cells %CD33dim HLA DR- CD66b-
immune cells	GCST90001517	CD33+ HLA DR+ Absolute Count
immune cells	GCST90001518	CD33+ HLA DR+ CD14- Absolute Count
immune cells	GCST90001519	CD33+ HLA DR+ CD14- %CD33+ HLA DR+
immune cells	GCST90001520	CD33+ HLA DR+ CD14dim Absolute Count
immune cells	GCST90001521	CD33+ HLA DR+ CD14dim %CD33+ HLA DR+
immune cells	GCST90001522	CD33- HLA DR- Absolute Count
immune cells	GCST90001523	CD33- HLA DR+ Absolute Count
immune cells	GCST90001524	Granulocytic Myeloid-Derived Suppressor Cells Absolute Count
immune cells	GCST90001525	CD33dim HLA DR+ CD11b+ Absolute Count
immune cells	GCST90001526	CD33dim HLA DR+ CD11b+ %CD33dim HLA DR+
immune cells	GCST90001527	CD33dim HLA DR+ CD11b- Absolute Count
immune cells	GCST90001528	CD33dim HLA DR+ CD11b- %CD33dim HLA DR+
immune cells	GCST90001529	CD66b++ myeloid cell Absolute Count
immune cells	GCST90001530	Monocytic Myeloid-Derived Suppressor Cells Absolute Count
immune cells	GCST90001531	CD33dim HLA DR- Absolute Count
immune cells	GCST90001532	Basophil Absolute Count
immune cells	GCST90001533	Basophil %CD33dim HLA DR- CD66b-
immune cells	GCST90001534	CD45RA- CD4+ T cell Absolute Count
immune cells	GCST90001535	CD45RA- CD4+ T cell %CD4+ T cell
immune cells	GCST90001536	CD45RA- CD4+ T cell %T cell
immune cells	GCST90001537	Central Memory CD4+ T cell Absolute Count
immune cells	GCST90001538	Central Memory CD4+ T cell %CD4+ T cell
immune cells	GCST90001539	Central Memory CD4+ T cell %T cell
immune cells	GCST90001540	Naive CD4+ T cell Absolute Count
immune cells	GCST90001541	Naive CD4+ T cell %CD4+ T cell
immune cells	GCST90001542	Effector Memory CD4+ T cell Absolute Count
immune cells	GCST90001543	Effector Memory CD4+ T cell %CD4+ T cell
immune cells	GCST90001544	Effector Memory CD4+ T cell %T cell
immune cells	GCST90001545	Terminally Differentiated CD4+ T cell Absolute Count
immune cells	GCST90001546	Terminally Differentiated CD4+ T cell %CD4+ T cell
immune cells	GCST90001547	Terminally Differentiated CD4+ T cell %T cell
immune cells	GCST90001548	Central Memory CD8+ T cell Absolute Count
immune cells	GCST90001549	Central Memory CD8+ T cell %CD8+ T cell
immune cells	GCST90001550	Central Memory CD8+ T cell %T cell
immune cells	GCST90001551	Naive CD8+ T cell Absolute Count
immune cells	GCST90001552	Naive CD8+ T cell %CD8+ T cell
immune cells	GCST90001553	Naive CD8+ T cell %T cell
immune cells	GCST90001554	Effector Memory CD8+ T cell Absolute Count
immune cells	GCST90001555	Effector Memory CD8+ T cell %CD8+ T cell
immune cells	GCST90001556	Effector Memory CD8+ T cell %T cell
immune cells	GCST90001557	Terminally Differentiated CD8+ T cell Absolute Count
immune cells	GCST90001558	Terminally Differentiated CD8+ T cell %CD8+ T cell
immune cells	GCST90001559	Terminally Differentiated CD8+ T cell %T cell
immune cells	GCST90001560	CD45RA+ CD8+ T cell Absolute Count
immune cells	GCST90001561	CD45RA+ CD8+ T cell %CD8+ T cell
immune cells	GCST90001562	CD45RA+ CD8+ T cell %T cell
immune cells	GCST90001563	Central Memory CD4-CD8- T cell Absolute Count
immune cells	GCST90001564	Central Memory CD4-CD8- T cell %CD4-CD8- T cell
immune cells	GCST90001565	Central Memory CD4-CD8- T cell %T cell
immune cells	GCST90001566	Naive CD4-CD8- T cell Absolute Count
immune cells	GCST90001567	Naive CD4-CD8- T cell %CD4-CD8- T cell
immune cells	GCST90001568	Naive CD4-CD8- T cell %T cell
immune cells	GCST90001569	Effector Memory CD4-CD8- T cell Absolute Count
immune cells	GCST90001570	Effector Memory CD4-CD8- T cell %CD4-CD8- T cell
immune cells	GCST90001571	Effector Memory CD4-CD8- T cell %T cell
immune cells	GCST90001572	Terminally Differentiated CD4-CD8- T cell Absolute Count
immune cells	GCST90001573	Terminally Differentiated CD4-CD8- T cell %CD4-CD8- T cell
immune cells	GCST90001574	Terminally Differentiated CD4-CD8- T cell %T cell
immune cells	GCST90001575	Naive CD4+ T cell %T cell
immune cells	GCST90001576	Transitional B cell %B cell
immune cells	GCST90001577	Transitional B cell Absolute Count
immune cells	GCST90001578	Transitional B cell %lymphocyte
immune cells	GCST90001579	CD14- CD16+ monocyte Absolute Count
immune cells	GCST90001580	CD14+ CD16+ monocyte Absolute Count
immune cells	GCST90001581	CD14- CD16- Absolute Count
immune cells	GCST90001582	CD14+ CD16- monocyte Absolute Count
immune cells	GCST90001583	Monocyte Absolute Count
immune cells	GCST90001584	CD14- CD16+ monocyte %monocyte
immune cells	GCST90001585	CD14+ CD16+ monocyte %monocyte
immune cells	GCST90001586	CD14+ CD16- monocyte %monocyte
immune cells	GCST90001587	CD16+ monocyte %monocyte
immune cells	GCST90001588	T/B cell
immune cells	GCST90001589	CD4+/CD8+ T cell
immune cells	GCST90001590	CD4+ T cell Absolute Count
immune cells	GCST90001591	CD4+ T cell %T cell
immune cells	GCST90001592	CD8+ T cell Absolute Count
immune cells	GCST90001593	CD8+ T cell %T cell
immune cells	GCST90001594	CD4+CD8+ T cell Absolute Count
immune cells	GCST90001595	CD4+CD8+ T cell %T cell
immune cells	GCST90001596	CD8dim T cell Absolute Count
immune cells	GCST90001597	CD8dim T cell %T cell
immune cells	GCST90001598	CD4-CD8- T cell Absolute Count
immune cells	GCST90001599	CD4-CD8- T cell %T cell
immune cells	GCST90001600	Leukocyte Absolute Count
immune cells	GCST90001601	Lymphocyte Absolute Count
immune cells	GCST90001602	Lymphocyte %leukocyte
immune cells	GCST90001603	T cell Absolute Count
immune cells	GCST90001604	T cell %lymphocyte
immune cells	GCST90001605	T cell %leukocyte
immune cells	GCST90001606	CD4+ T cell %leukocyte
immune cells	GCST90001607	CD8+ T cell %leukocyte
immune cells	GCST90001608	CD4+CD8+ T cell %leukocyte
immune cells	GCST90001609	CD4+ CD8dim T cell Absolute Count
immune cells	GCST90001610	CD4+ CD8dim T cell %lymphocyte
immune cells	GCST90001611	CD4+ CD8dim T cell %leukocyte
immune cells	GCST90001612	CD8dim T cell %leukocyte
immune cells	GCST90001613	CD4-CD8- T cell %leukocyte
immune cells	GCST90001614	CD8+ and CD8dim T cell %leukocyte
immune cells	GCST90001615	TCRgd T cell Absolute Count
immune cells	GCST90001616	TCRgd T cell %T cell
immune cells	GCST90001617	TCRgd T cell %lymphocyte
immune cells	GCST90001618	HLA DR+ T cell Absolute Count
immune cells	GCST90001619	HLA DR+ T cell%T cell
immune cells	GCST90001620	HLA DR+ T cell%lymphocyte
immune cells	GCST90001621	Natural Killer T Absolute Count
immune cells	GCST90001622	Natural Killer T %T cell
immune cells	GCST90001623	Natural Killer T %lymphocyte
immune cells	GCST90001624	HLA DR+ CD4+ T cell Absolute Count
immune cells	GCST90001625	HLA DR+ CD4+ T cell %T cell
immune cells	GCST90001626	HLA DR+ CD4+ T cell %lymphocyte
immune cells	GCST90001627	HLA DR+ CD8+ T cell Absolute Count
immune cells	GCST90001628	HLA DR+ CD8+ T cell %T cell
immune cells	GCST90001629	HLA DR+ CD8+ T cell %lymphocyte
immune cells	GCST90001630	CD8+ Natural Killer T Absolute Count
immune cells	GCST90001631	CD8+ Natural Killer T %T cell
immune cells	GCST90001632	CD8+ Natural Killer T %lymphocyte
immune cells	GCST90001633	CD8dim Natural Killer T Absolute Count
immune cells	GCST90001634	CD8dim Natural Killer T %T cell
immune cells	GCST90001635	CD8dim Natural Killer T %lymphocyte
immune cells	GCST90001636	CD4-CD8- Natural Killer T Absolute Count
immune cells	GCST90001637	CD4-CD8- Natural Killer T %T cell
immune cells	GCST90001638	CD4-CD8- Natural Killer T %lymphocyte
immune cells	GCST90001639	CD3- lymphocyte Absolute Count
immune cells	GCST90001640	CD3- lymphocyte %lymphocyte
immune cells	GCST90001641	CD3- lymphocyte %leukocyte
immune cells	GCST90001642	B cell Absolute Count
immune cells	GCST90001643	B cell %CD3- lymphocyte
immune cells	GCST90001644	B cell %lymphocyte
immune cells	GCST90001645	Natural Killer Absolute Count
immune cells	GCST90001646	Natural Killer %CD3- lymphocyte
immune cells	GCST90001647	Natural Killer %lymphocyte
immune cells	GCST90001648	HLA DR+ Natural Killer Absolute Count
immune cells	GCST90001649	HLA DR+ Natural Killer %Natural Killer
immune cells	GCST90001650	HLA DR+ Natural Killer %CD3- lymphocyte
immune cells	GCST90001651	Granulocyte Absolute Count
immune cells	GCST90001652	Granulocyte %leukocyte
immune cells	GCST90001653	CD28- CD4-CD8- T cell %CD4-CD8- T cell
immune cells	GCST90001654	CD28- CD4-CD8- T cell Absolute Count
immune cells	GCST90001655	CD28+ CD4-CD8- T cell %T cell
immune cells	GCST90001656	CD28+ CD4-CD8- T cell %CD4-CD8- T cell
immune cells	GCST90001657	CD28+ CD4-CD8- T cell Absolute Count
immune cells	GCST90001658	CD39+ CD4+ T cell %T cell
immune cells	GCST90001659	CD39+ CD4+ T cell %CD4+ T cell
immune cells	GCST90001660	CD39+ CD4+ T cell Absolute Count
immune cells	GCST90001661	CD28- CD8dim T cell %T cell
immune cells	GCST90001662	CD28- CD8dim T cell %CD8dim T cell
immune cells	GCST90001663	CD28- CD8dim T cell Absolute Count
immune cells	GCST90001664	CD28+ CD45RA+ CD8dim T cell %T cell
immune cells	GCST90001665	CD28+ CD45RA+ CD8dim T cell %CD8dim T cell
immune cells	GCST90001666	CD28+ CD45RA+ CD8dim T cell Absolute Count
immune cells	GCST90001667	CD28+ CD45RA- CD8dim T cell %T cell
immune cells	GCST90001668	CD28+ CD45RA- CD8dim T cell %CD8dim T cell
immune cells	GCST90001669	CD28+ CD45RA- CD8dim T cell Absolute Count
immune cells	GCST90001670	CD39+ CD8+ T cell %T cell
immune cells	GCST90001671	CD39+ CD8+ T cell %CD8+ T cell
immune cells	GCST90001672	CD39+ CD8+ T cell Absolute Count
immune cells	GCST90001673	CD28- CD127- CD25++ CD8+ T cell %T cell
immune cells	GCST90001674	CD28- CD127- CD25++ CD8+ T cell %CD8+ T cell
immune cells	GCST90001675	CD28- CD127- CD25++ CD8+ T cell Absolute Count
immune cells	GCST90001676	CD28- CD25++ CD8+ T cell %T cell
immune cells	GCST90001677	CD28- CD25++ CD8+ T cell %CD8+ T cell
immune cells	GCST90001678	CD28- CD25++ CD8+ T cell Absolute Count
immune cells	GCST90001679	CD25++ CD8+ T cell %T cell
immune cells	GCST90001680	CD25++ CD8+ T cell %CD8+ T cell
immune cells	GCST90001681	CD25++ CD8+ T cell Absolute Count
immune cells	GCST90001682	CD127- CD8+ T cell %T cell
immune cells	GCST90001683	CD127- CD8+ T cell %CD8+ T cell
immune cells	GCST90001684	CD127- CD8+ T cell Absolute Count
immune cells	GCST90001685	CD28- CD8+ T cell %T cell
immune cells	GCST90001686	CD28- CD8+ T cell %CD8+ T cell
immune cells	GCST90001687	CD28- CD8+ T cell Absolute Count
immune cells	GCST90001688	CD28+ CD45RA+ CD8+ T cell %T cell
immune cells	GCST90001689	CD28+ CD45RA+ CD8+ T cell %CD8+ T cell
immune cells	GCST90001690	CD28+ CD45RA+ CD8+ T cell Absolute Count
immune cells	GCST90001691	CD28+ CD45RA- CD8+ T cell %T cell
immune cells	GCST90001692	CD28+ CD45RA- CD8+ T cell %CD8+ T cell
immune cells	GCST90001693	CD28+ CD45RA- CD8+ T cell Absolute Count
immune cells	GCST90001694	CD28- CD4-CD8- T cell %T cell
immune cells	GCST90001695	CD45RA- CD28- CD8+ T cell Absolute Count
immune cells	GCST90001696	CD45RA- CD28- CD8+ T cell %CD8+ T cell
immune cells	GCST90001697	CD45RA- CD28- CD8+ T cell %T cell
immune cells	GCST90001698	CD45RA+ CD28- CD8+ T cell Absolute Count
immune cells	GCST90001699	CD45RA+ CD28- CD8+ T cell %CD8+ T cell
immune cells	GCST90001700	CD45RA+ CD28- CD8+ T cell %T cell
immune cells	GCST90001701	BAFF-R on CD20- CD38- B cell
immune cells	GCST90001702	BAFF-R on CD24+ CD27+ B cell
immune cells	GCST90001703	BAFF-R on IgD+ CD24+ B cell
immune cells	GCST90001704	BAFF-R on IgD+ CD24- B cell
immune cells	GCST90001705	BAFF-R on IgD+ CD38- B cell
immune cells	GCST90001706	BAFF-R on IgD+ CD38- naive B cell
immune cells	GCST90001707	BAFF-R on IgD+ CD38- unswitched memory B cell
immune cells	GCST90001708	BAFF-R on IgD+ CD38+ B cell
immune cells	GCST90001709	BAFF-R on IgD+ CD38dim B cell
immune cells	GCST90001710	BAFF-R on IgD- CD24- B cell
immune cells	GCST90001711	BAFF-R on IgD- CD27- B cell
immune cells	GCST90001712	BAFF-R on IgD- CD38- B cell
immune cells	GCST90001713	BAFF-R on IgD- CD38+ B cell
immune cells	GCST90001714	BAFF-R on IgD- CD38dim B cell
immune cells	GCST90001715	BAFF-R on memory B cell
immune cells	GCST90001716	BAFF-R on naive-mature B cell
immune cells	GCST90001717	BAFF-R on unswitched memory B cell
immune cells	GCST90001718	BAFF-R on switched memory B cell
immune cells	GCST90001719	BAFF-R on IgD+ B cell
immune cells	GCST90001720	BAFF-R on transitional B cell
immune cells	GCST90001721	CD19 on CD20- B cell
immune cells	GCST90001722	CD19 on CD20- CD38- B cell
immune cells	GCST90001723	CD19 on CD24+ CD27+ B cell
immune cells	GCST90001724	CD19 on IgD+ CD24+ B cell
immune cells	GCST90001725	CD19 on IgD+ CD24- B cell
immune cells	GCST90001726	CD19 on IgD+ CD38- B cell
immune cells	GCST90001727	CD19 on IgD+ CD38- naive B cell
immune cells	GCST90001728	CD19 on IgD+ CD38- unswitched memory B cell
immune cells	GCST90001729	CD19 on IgD+ CD38+ B cell
immune cells	GCST90001730	CD19 on IgD+ CD38dim B cell
immune cells	GCST90001731	CD19 on IgD- CD24- B cell
immune cells	GCST90001732	CD19 on IgD- CD27- B cell
immune cells	GCST90001733	CD19 on IgD- CD38- B cell
immune cells	GCST90001734	CD19 on IgD- CD38+ B cell
immune cells	GCST90001735	CD19 on IgD- CD38dim B cell
immune cells	GCST90001736	CD19 on memory B cell
immune cells	GCST90001737	CD19 on naive-mature B cell
immune cells	GCST90001738	CD19 on unswitched memory B cell
immune cells	GCST90001739	CD19 on Plasma Blast-Plasma Cell
immune cells	GCST90001740	CD19 on switched memory B cell
immune cells	GCST90001741	CD19 on IgD+ B cell
immune cells	GCST90001742	CD19 on transitional B cell
immune cells	GCST90001743	CD20 on B cell
immune cells	GCST90001744	CD20 on CD20- CD38- B cell
immune cells	GCST90001745	CD20 on CD24+ CD27+ B cell
immune cells	GCST90001746	CD20 on IgD+ CD24+ B cell
immune cells	GCST90001747	CD20 on IgD+ CD24- B cell
immune cells	GCST90001748	CD20 on IgD+ CD38- B cell
immune cells	GCST90001749	CD20 on IgD+ CD38- naive B cell
immune cells	GCST90001750	CD20 on IgD+ CD38- unswitched memory B cell
immune cells	GCST90001751	CD20 on IgD+ CD38+ B cell
immune cells	GCST90001752	CD20 on IgD+ CD38dim B cell
immune cells	GCST90001753	CD20 on IgD- CD24- B cell
immune cells	GCST90001754	CD20 on IgD- CD27- B cell
immune cells	GCST90001755	CD20 on IgD- CD38- B cell
immune cells	GCST90001756	CD20 on IgD- CD38+ B cell
immune cells	GCST90001757	CD20 on IgD- CD38dim B cell
immune cells	GCST90001758	CD20 on memory B cell
immune cells	GCST90001759	CD20 on naive-mature B cell
immune cells	GCST90001760	CD20 on unswitched memory B cell
immune cells	GCST90001761	CD20 on switched memory B cell
immune cells	GCST90001762	CD20 on IgD+ B cell
immune cells	GCST90001763	CD20 on transitional B cell
immune cells	GCST90001764	CD24 on CD24+ CD27+ B cell
immune cells	GCST90001765	CD24 on IgD+ CD24+ B cell
immune cells	GCST90001766	CD24 on IgD+ CD38- B cell
immune cells	GCST90001767	CD24 on IgD+ CD38- unswitched memory B cell
immune cells	GCST90001768	CD24 on IgD+ CD38+ B cell
immune cells	GCST90001769	CD24 on IgD- CD38- B cell
immune cells	GCST90001770	CD24 on IgD- CD38dim B cell
immune cells	GCST90001771	CD24 on memory B cell
immune cells	GCST90001772	CD24 on unswitched memory B cell
immune cells	GCST90001773	CD24 on switched memory B cell
immune cells	GCST90001774	CD24 on transitional B cell
immune cells	GCST90001775	CD25 on B cell
immune cells	GCST90001776	CD25 on CD20- CD38- B cell
immune cells	GCST90001777	CD25 on CD24+ CD27+ B cell
immune cells	GCST90001778	CD25 on IgD+ CD24+ B cell
immune cells	GCST90001779	CD25 on IgD+ CD24- B cell
immune cells	GCST90001780	CD25 on IgD+ CD38- B cell
immune cells	GCST90001781	CD25 on IgD+ CD38- naive B cell
immune cells	GCST90001782	CD25 on IgD+ CD38- unswitched memory B cell
immune cells	GCST90001783	CD25 on IgD+ CD38+ B cell
immune cells	GCST90001784	CD25 on IgD+ CD38dim B cell
immune cells	GCST90001785	CD25 on IgD- CD24- B cell
immune cells	GCST90001786	CD25 on IgD- CD27- B cell
immune cells	GCST90001787	CD25 on IgD- CD38- B cell
immune cells	GCST90001788	CD25 on IgD- CD38+ B cell
immune cells	GCST90001789	CD25 on IgD- CD38dim B cell
immune cells	GCST90001790	CD25 on memory B cell
immune cells	GCST90001791	CD25 on naive-mature B cell
immune cells	GCST90001792	CD25 on unswitched memory B cell
immune cells	GCST90001793	CD25 on switched memory B cell
immune cells	GCST90001794	CD25 on IgD+ B cell
immune cells	GCST90001795	CD25 on transitional B cell
immune cells	GCST90001796	CD27 on CD20- B cell
immune cells	GCST90001797	CD27 on CD20- CD38- B cell
immune cells	GCST90001798	CD27 on CD24+ CD27+ B cell
immune cells	GCST90001799	CD27 on T cell
immune cells	GCST90001800	CD27 on IgD+ CD24+ B cell
immune cells	GCST90001801	CD27 on IgD+ CD38- unswitched memory B cell
immune cells	GCST90001802	CD27 on IgD- CD38- B cell
immune cells	GCST90001803	CD27 on IgD- CD38+ B cell
immune cells	GCST90001804	CD27 on IgD- CD38dim B cell
immune cells	GCST90001805	CD27 on memory B cell
immune cells	GCST90001806	CD27 on unswitched memory B cell
immune cells	GCST90001807	CD27 on Plasma Blast-Plasma Cell
immune cells	GCST90001808	CD27 on switched memory B cell
immune cells	GCST90001809	CD38 on CD20- B cell
immune cells	GCST90001810	CD38 on CD3- CD19-
immune cells	GCST90001811	CD38 on IgD+ CD24- B cell
immune cells	GCST90001812	CD38 on IgD+ CD38+ B cell
immune cells	GCST90001813	CD38 on IgD+ CD38dim B cell
immune cells	GCST90001814	CD38 on IgD- CD38+ B cell
immune cells	GCST90001815	CD38 on IgD- CD38dim B cell
immune cells	GCST90001816	CD38 on naive-mature B cell
immune cells	GCST90001817	CD38 on Plasma Blast-Plasma Cell
immune cells	GCST90001818	CD38 on IgD+ B cell
immune cells	GCST90001819	CD38 on transitional B cell
immune cells	GCST90001820	IgD on IgD+ CD24+ B cell
immune cells	GCST90001821	IgD on IgD+ CD24- B cell
immune cells	GCST90001822	IgD on IgD+ CD38- B cell
immune cells	GCST90001823	IgD on IgD+ CD38- unswitched memory B cell
immune cells	GCST90001824	IgD on IgD+ CD38+ B cell
immune cells	GCST90001825	IgD on IgD+ CD38dim B cell
immune cells	GCST90001826	IgD on unswitched memory B cell
immune cells	GCST90001827	IgD on IgD+ B cell
immune cells	GCST90001828	IgD on transitional B cell
immune cells	GCST90001829	BAFF-R on B cell
immune cells	GCST90001830	BAFF-R on CD20- B cell
immune cells	GCST90001831	CD62L on CD62L+ myeloid Dendritic Cell
immune cells	GCST90001832	CD62L on CD62L+ plasmacytoid Dendritic Cell
immune cells	GCST90001833	CD62L on CD62L+ Dendritic Cell
immune cells	GCST90001834	CD62L on monocyte
immune cells	GCST90001835	CD62L on granulocyte
immune cells	GCST90001836	CD66b on CD66b++ myeloid cell
immune cells	GCST90001837	CD66b on Granulocytic Myeloid-Derived Suppressor Cells
immune cells	GCST90001838	CD3 on naive CD8+ T cell
immune cells	GCST90001839	CD3 on Effector Memory CD8+ T cell
immune cells	GCST90001840	CD3 on Terminally Differentiated CD8+ T cell
immune cells	GCST90001841	CD3 on Central Memory CD4+ T cell
immune cells	GCST90001842	CD3 on Naive CD4+ T cell
immune cells	GCST90001843	CD3 on Effector Memory CD4+ T cell
immune cells	GCST90001844	CD3 on Terminally Differentiated CD4+ T cell
immune cells	GCST90001845	CD3 on CD45RA- CD4+ T cell
immune cells	GCST90001846	CD3 on Central Memory CD8+ T cell
immune cells	GCST90001847	CD3 on HLA DR+ T cell
immune cells	GCST90001848	CD3 on Natural Killer T
immune cells	GCST90001849	CD3 on HLA DR+ CD4+ T cell
immune cells	GCST90001850	CD3 on HLA DR+ CD8+ T cell
immune cells	GCST90001851	CD3 on T cell
immune cells	GCST90001852	CD3 on CD39+ resting CD4 regulatory T cell
immune cells	GCST90001853	CD3 on activated CD4 regulatory T cell
immune cells	GCST90001854	CD3 on CD39+ activated CD4 regulatory T cell
immune cells	GCST90001855	CD3 on secreting CD4 regulatory T cell
immune cells	GCST90001856	CD3 on CD39+ secreting CD4 regulatory T cell
immune cells	GCST90001857	CD3 on activated & secreting CD4 regulatory T cell
immune cells	GCST90001858	CD3 on CD45RA+ CD4+ T cell
immune cells	GCST90001859	CD3 on CD8+ T cell
immune cells	GCST90001860	CD3 on CD39+ CD4+ T cell
immune cells	GCST90001861	CD3 on CD28+ CD4+ T cell
immune cells	GCST90001862	CD3 on CD28+ CD4-CD8- T cell
immune cells	GCST90001863	CD3 on CD28+ CD45RA- CD8+ T cell
immune cells	GCST90001864	CD3 on CD28+ CD45RA+ CD8+ T cell
immune cells	GCST90001865	CD3 on CD28- CD8+ T cell
immune cells	GCST90001866	CD3 on CD39+ CD8+ T cell
immune cells	GCST90001867	CD3 on CD4+ T cell
immune cells	GCST90001868	CD3 on CD4 regulatory T cell
immune cells	GCST90001869	CD3 on resting CD4 regulatory T cell
immune cells	GCST90001870	CD34 on Hematopoietic Stem Cell
immune cells	GCST90001871	HVEM on T cell
immune cells	GCST90001872	HVEM on naive CD8+ T cell
immune cells	GCST90001873	HVEM on Effector Memory CD8+ T cell
immune cells	GCST90001874	HVEM on Terminally Differentiated CD8+ T cell
immune cells	GCST90001875	HVEM on CD4+ T cell
immune cells	GCST90001876	HVEM on Central Memory CD4+ T cell
immune cells	GCST90001877	HVEM on naive CD4+ T cell
immune cells	GCST90001878	HVEM on Effector Memory CD4+ T cell
immune cells	GCST90001879	HVEM on Terminally Differentiated CD4+ T cell
immune cells	GCST90001880	HVEM on CD45RA- CD4+ T cell
immune cells	GCST90001881	HVEM on CD8+ T cell
immune cells	GCST90001882	HVEM on Central Memory CD8+ T cell
immune cells	GCST90001883	CD16-CD56 on Natural Killer T
immune cells	GCST90001884	CD16-CD56 on Natural Killer
immune cells	GCST90001885	CD16-CD56 on HLA DR+ Natural Killer
immune cells	GCST90001886	CD28 on CD39+ activated CD4 regulatory T cell
immune cells	GCST90001887	CD28 on secreting CD4 regulatory T cell
immune cells	GCST90001888	CD28 on CD39+ secreting CD4 regulatory T cell
immune cells	GCST90001889	CD28 on activated & secreting CD4 regulatory T cell
immune cells	GCST90001890	CD28 on CD45RA+ CD4+ T cell
immune cells	GCST90001891	CD28 on CD45RA- CD4 not regulatory T cell
immune cells	GCST90001892	CD28 on CD39+ CD4+ T cell
immune cells	GCST90001893	CD28 on CD28+ CD45RA- CD8+ T cell
immune cells	GCST90001894	CD28 on CD28+ CD4+ T cell
immune cells	GCST90001895	CD28 on CD28+ CD4-CD8- T cell
immune cells	GCST90001896	CD28 on CD28+ CD45RA+ CD8+ T cell
immune cells	GCST90001897	CD28 on CD39+ CD8+ T cell
immune cells	GCST90001898	CD28 on CD4+ T cell
immune cells	GCST90001899	CD28 on CD4 regulatory T cell
immune cells	GCST90001900	CD28 on resting CD4 regulatory T cell
immune cells	GCST90001901	CD28 on CD39+ resting CD4 regulatory T cell
immune cells	GCST90001902	CD28 on activated CD4 regulatory T cell
immune cells	GCST90001903	CD86 on myeloid Dendritic Cell
immune cells	GCST90001904	CD86 on CD62L+ myeloid Dendritic Cell
immune cells	GCST90001905	CD86 on monocyte
immune cells	GCST90001906	CD86 on granulocyte
immune cells	GCST90001907	CCR7 on naive CD4+ T cell
immune cells	GCST90001908	CCR7 on naive CD8+ T cell
immune cells	GCST90001909	CD45 on CD14+ monocyte
immune cells	GCST90001910	CD45 on B cell
immune cells	GCST90001911	CD45 on Natural Killer
immune cells	GCST90001912	CD45 on HLA DR+ Natural Killer
immune cells	GCST90001913	CD45 on granulocyte
immune cells	GCST90001914	CD45 on lymphocyte
immune cells	GCST90001915	CD45 on T cell
immune cells	GCST90001916	CD45 on CD4+ T cell
immune cells	GCST90001917	CD45 on CD8+ T cell
immune cells	GCST90001918	CD45 on HLA DR+ T cell
immune cells	GCST90001919	CD45 on Natural Killer T
immune cells	GCST90001920	CD45 on HLA DR+ CD4+ T cell
immune cells	GCST90001921	CD45 on HLA DR+ CD8+ T cell
immune cells	GCST90001922	CD127 on T cell
immune cells	GCST90001923	CD127 on CD45RA- CD4 not regulatory T cell
immune cells	GCST90001924	CD127 on CD28+ CD4+ T cell
immune cells	GCST90001925	CD127 on CD28+ CD4-CD8- T cell
immune cells	GCST90001926	CD127 on granulocyte
immune cells	GCST90001927	CD127 on CD8+ T cell
immune cells	GCST90001928	CD127 on CD28+ CD45RA- CD8+ T cell
immune cells	GCST90001929	CD127 on CD28+ CD45RA+ CD8+ T cell
immune cells	GCST90001930	CD127 on CD28- CD8+ T cell
immune cells	GCST90001931	CD127 on CD4+ T cell
immune cells	GCST90001932	CD127 on CD45RA+ CD4+ T cell
immune cells	GCST90001933	CD25 on CD45RA- CD4 not regulatory T cell
immune cells	GCST90001934	CD25 on CD45RA+ CD4 not regulatory T cell
immune cells	GCST90001935	CD25 on CD39+ CD4 regulatory T cell
immune cells	GCST90001936	CD25 on CD4 regulatory T cell
immune cells	GCST90001937	CD25 on resting CD4 regulatory T cell
immune cells	GCST90001938	CD25 on CD39+ resting CD4 regulatory T cell
immune cells	GCST90001939	CD25 on activated CD4 regulatory T cell
immune cells	GCST90001940	CD25 on CD39+ activated CD4 regulatory T cell
immune cells	GCST90001941	CD25 on secreting CD4 regulatory T cell
immune cells	GCST90001942	CD25 on CD39+ secreting CD4 regulatory T cell
immune cells	GCST90001943	CD25 on activated & secreting CD4 regulatory T cell
immune cells	GCST90001944	CD123 on plasmacytoid Dendritic Cell
immune cells	GCST90001945	CD123 on CD62L+ plasmacytoid Dendritic Cell
immune cells	GCST90001946	CD33 on CD14+ monocyte
immune cells	GCST90001947	CD33 on CD33+ HLA DR+ CD14dim
immune cells	GCST90001948	CD33 on CD33dim HLA DR+ CD11b+
immune cells	GCST90001949	CD33 on CD33dim HLA DR+ CD11b-
immune cells	GCST90001950	CD33 on Granulocytic Myeloid-Derived Suppressor Cells
immune cells	GCST90001951	CD33 on CD66b++ myeloid cell
immune cells	GCST90001952	CD33 on Monocytic Myeloid-Derived Suppressor Cells
immune cells	GCST90001953	CD33 on CD33dim HLA DR-
immune cells	GCST90001954	CD33 on basophil
immune cells	GCST90001955	CD33 on Immature Myeloid-Derived Suppressor Cells
immune cells	GCST90001956	CD33 on CD33+ HLA DR+
immune cells	GCST90001957	CD33 on CD33+ HLA DR+ CD14-
immune cells	GCST90001958	CD4 on monocyte
immune cells	GCST90001959	CD4 on HLA DR+ CD4+ T cell
immune cells	GCST90001960	CD25 on CD4+ T cell
immune cells	GCST90001961	CD25 on CD39+ CD4+ T cell
immune cells	GCST90001962	CD25 on CD28+ CD4+ T cell
immune cells	GCST90001963	FSC-A on myeloid Dendritic Cell
immune cells	GCST90001964	FSC-A on plasmacytoid Dendritic Cell
immune cells	GCST90001965	FSC-A on monocyte
immune cells	GCST90001966	FSC-A on granulocyte
immune cells	GCST90001967	FSC-A on CD14+ monocyte
immune cells	GCST90001968	FSC-A on B cell
immune cells	GCST90001969	FSC-A on Natural Killer
immune cells	GCST90001970	FSC-A on HLA DR+ Natural Killer
immune cells	GCST90001971	FSC-A on lymphocyte
immune cells	GCST90001972	FSC-A on T cell
immune cells	GCST90001973	FSC-A on CD4+ T cell
immune cells	GCST90001974	FSC-A on CD8+ T cell
immune cells	GCST90001975	FSC-A on HLA DR+ T cell
immune cells	GCST90001976	FSC-A on Natural Killer T
immune cells	GCST90001977	FSC-A on HLA DR+ CD4+ T cell
immune cells	GCST90001978	FSC-A on HLA DR+ CD8+ T cell
immune cells	GCST90001979	CD16 on CD14- CD16+ monocyte
immune cells	GCST90001980	CD40 on CD14+ CD16- monocyte
immune cells	GCST90001981	CD40 on CD14+ CD16+ monocyte
immune cells	GCST90001982	CCR2 on CD14- CD16+ monocyte
immune cells	GCST90001983	CD14 on CD14+ CD16+ monocyte
immune cells	GCST90001984	HLA DR on CD14- CD16+ monocyte
immune cells	GCST90001985	CD40 on monocytes
immune cells	GCST90001986	CD14 on CD14+ CD16- monocyte
immune cells	GCST90001987	CD64 on CD14+ CD16- monocyte
immune cells	GCST90001988	HLA DR on CD14+ CD16- monocyte
immune cells	GCST90001989	CD40 on CD14- CD16+ monocyte
immune cells	GCST90001990	CD64 on CD14- CD16+ monocyte
immune cells	GCST90001991	HLA DR on CD14+ monocyte
immune cells	GCST90001992	CCR2 on CD14+ CD16+ monocyte
immune cells	GCST90001993	PDL-1 on CD14+ CD16- monocyte
immune cells	GCST90001994	CX3CR1 on CD14- CD16-
immune cells	GCST90001995	CX3CR1 on monocyte
immune cells	GCST90001996	CX3CR1 on CD14+ CD16+ monocyte
immune cells	GCST90001997	CX3CR1 on CD14+ CD16- monocyte
immune cells	GCST90001998	PDL-1 on CD14+ CD16+ monocyte
immune cells	GCST90001999	PDL-1 on CD14- CD16+ monocyte
immune cells	GCST90002000	PDL-1 on CD14- CD16-
immune cells	GCST90002001	CD64 on CD14- CD16-
immune cells	GCST90002002	PDL-1 on monocyte
immune cells	GCST90002003	CCR2 on CD14- CD16-
immune cells	GCST90002004	CCR2 on CD14+ CD16- monocyte
immune cells	GCST90002005	CD16 on CD14+ CD16+ monocyte
immune cells	GCST90002006	CD64 on monocyte
immune cells	GCST90002007	HLA DR on CD14+ CD16+ monocyte
immune cells	GCST90002008	CCR2 on monocyte
immune cells	GCST90002009	HLA DR on CD14- CD16-
immune cells	GCST90002010	HLA DR on monocyte
immune cells	GCST90002011	CD64 on CD14+ CD16+ monocyte
immune cells	GCST90002012	CX3CR1 on CD14- CD16+ monocyte
immune cells	GCST90002013	CCR2 on myeloid Dendritic Cell
immune cells	GCST90002014	CCR2 on CD62L+ myeloid Dendritic Cell
immune cells	GCST90002015	CCR2 on plasmacytoid Dendritic Cell
immune cells	GCST90002016	CCR2 on CD62L+ plasmacytoid Dendritic Cell
immune cells	GCST90002017	CCR2 on monocyte
immune cells	GCST90002018	CCR2 on granulocyte
immune cells	GCST90002019	CD14 on Monocytic Myeloid-Derived Suppressor Cells
immune cells	GCST90002020	CD14 on CD33+ HLA DR+ CD14dim
immune cells	GCST90002021	CD14 on CD33dim HLA DR+ CD11b+
immune cells	GCST90002022	CD4 on CD4+ T cell
immune cells	GCST90002023	CD4 on Central Memory CD4+ T cell
immune cells	GCST90002024	CD4 on naive CD4+ T cell
immune cells	GCST90002025	CD4 on Effector Memory CD4+ T cell
immune cells	GCST90002026	CD4 on Terminally Differentiated CD4+ T cell
immune cells	GCST90002027	CD4 on CD45RA+ CD4+ T cell
immune cells	GCST90002028	CD19 on B cell
immune cells	GCST90002029	CD39 on CD39+ CD8+ T cell
immune cells	GCST90002030	CD39 on CD39+ activated CD4 regulatory T cell
immune cells	GCST90002031	CD39 on CD39+ secreting CD4 regulatory T cell
immune cells	GCST90002032	CD39 on CD39+ CD4+ T cell
immune cells	GCST90002033	CD39 on granulocyte
immune cells	GCST90002034	CD39 on monocyte
immune cells	GCST90002035	CD80 on myeloid Dendritic Cell
immune cells	GCST90002036	CD80 on CD62L+ myeloid Dendritic Cell
immune cells	GCST90002037	CD80 on plasmacytoid Dendritic Cell
immune cells	GCST90002038	CD80 on CD62L+ plasmacytoid Dendritic Cell
immune cells	GCST90002039	CD80 on monocyte
immune cells	GCST90002040	CD80 on granulocyte
immune cells	GCST90002041	CD45 on lymphocyte
immune cells	GCST90002042	CD45 on CD33+ HLA DR+ CD14-
immune cells	GCST90002043	CD45 on CD33+ HLA DR+ CD14dim
immune cells	GCST90002044	CD45 on CD33dim HLA DR+ CD11b-
immune cells	GCST90002045	CD45 on CD33- HLA DR-
immune cells	GCST90002046	CD45 on CD33- HLA DR+
immune cells	GCST90002047	CD45 on Granulocytic Myeloid-Derived Suppressor Cells
immune cells	GCST90002048	CD45 on CD66b++ myelod cell
immune cells	GCST90002049	CD45 on Monocytic Myeloid-Derived Suppressor Cells
immune cells	GCST90002050	CD45 on CD33dim HLA DR-
immune cells	GCST90002051	CD45 on basophil
immune cells	GCST90002052	CD45 on Immature Myeloid-Derived Suppressor Cells
immune cells	GCST90002053	CD45 on CD33+ HLA DR+
immune cells	GCST90002054	CD8 on Central Memory CD8+ T cell
immune cells	GCST90002055	CD8 on naive CD8+ T cell
immune cells	GCST90002056	CD8 on Effector Memory CD8+ T cell
immune cells	GCST90002057	CD8 on Terminally Differentiated CD8+ T cell
immune cells	GCST90002058	CD8 on CD8+ T cell
immune cells	GCST90002059	CD8 on Natural Killer T
immune cells	GCST90002060	CD8 on HLA DR+ CD8+ T cell
immune cells	GCST90002061	CD4 on CD39+ CD4+ T cell
immune cells	GCST90002062	CD4 on CD28+ CD4+ T cell
immune cells	GCST90002063	CD4 on CD4 regulatory T cell
immune cells	GCST90002064	CD4 on resting CD4 regulatory T cell
immune cells	GCST90002065	CD4 on CD39+ resting CD4 regulatory T cell
immune cells	GCST90002066	CD4 on activated CD4 regulatory T cell
immune cells	GCST90002067	CD4 on CD39+ activated CD4 regulatory T cell
immune cells	GCST90002068	CD4 on secreting CD4 regulatory T cell
immune cells	GCST90002069	CD4 on CD39+ secreting CD4 regulatory T cell
immune cells	GCST90002070	CD4 on activated & secreting CD4 regulatory T cell
immune cells	GCST90002071	SSC-A on myeloid Dendritic Cell
immune cells	GCST90002072	SSC-A on plasmacytoid Dendritic Cell
immune cells	GCST90002073	SSC-A on monocyte
immune cells	GCST90002074	SSC-A on CD14+ monocyte
immune cells	GCST90002075	SSC-A on B cell
immune cells	GCST90002076	SSC-A on Natural Killer
immune cells	GCST90002077	SSC-A on HLA DR+ Natural Killer
immune cells	GCST90002078	SSC-A on granulocyte
immune cells	GCST90002079	SSC-A on lymphocyte
immune cells	GCST90002080	SSC-A on T cell
immune cells	GCST90002081	SSC-A on CD4+ T cell
immune cells	GCST90002082	SSC-A on CD8+ T cell
immune cells	GCST90002083	SSC-A on HLA DR+ T cell
immune cells	GCST90002084	SSC-A on Natural Killer T
immune cells	GCST90002085	SSC-A on HLA DR+ CD4+ T cell
immune cells	GCST90002086	SSC-A on HLA DR+ CD8+ T cell
immune cells	GCST90002087	CD11c on myeloid Dendritic Cell
immune cells	GCST90002088	CD11c on CD62L+ myeloid Dendritic Cell
immune cells	GCST90002089	CD11c on monocyte
immune cells	GCST90002090	CD11c on granulocyte
immune cells	GCST90002091	CD11b on CD14+ monocyte
immune cells	GCST90002092	CD11b on Granulocytic Myeloid-Derived Suppressor Cells
immune cells	GCST90002093	CD11b on CD66b++ myeloid cell
immune cells	GCST90002094	CD11b on Monocytic Myeloid-Derived Suppressor Cells
immune cells	GCST90002095	CD11b on CD33dim HLA DR-
immune cells	GCST90002096	CD11b on basophil
immune cells	GCST90002097	CD11b on CD33+ HLA DR+ CD14dim
immune cells	GCST90002098	CD45RA on naive CD4+ T cell
immune cells	GCST90002099	CD4RA on Terminally Differentiated CD4+ T cell
immune cells	GCST90002100	CD45RA on naive CD8+ T cell
immune cells	GCST90002101	CD45RA on Terminally Differentiated CD8+ T cell
immune cells	GCST90002102	CD45RA on resting CD4 regulatory T cell
immune cells	GCST90002103	CD45RA on CD39+ resting CD4 regulatory T cell
immune cells	GCST90002104	HLA DR on myeloid Dendritic Cell
immune cells	GCST90002105	HLA DR on plasmacytoid Dendritic Cell
immune cells	GCST90002106	HLA DR on Dendritic Cell
immune cells	GCST90002107	HLA DR on Hematopoietic Stem Cell
immune cells	GCST90002108	HLA DR on CD33+ HLA DR+ CD14-
immune cells	GCST90002109	HLA DR on CD33+ HLA DR+ CD14dim
immune cells	GCST90002110	HLA DR on CD33dim HLA DR+ CD11b+
immune cells	GCST90002111	HLA DR on CD33dim HLA DR+ CD11b-
immune cells	GCST90002112	HLA DR on CD33- HLA DR+
immune cells	GCST90002113	HLA DR on HLA DR+ T cell
immune cells	GCST90002114	HLA DR on HLA DR+ CD4+ T cell
immune cells	GCST90002115	HLA DR on HLA DR+ CD8+ T cell
immune cells	GCST90002116	HLA DR on B cell
immune cells	GCST90002117	HLA DR on HLA DR+ Natural Killer
immune cells	GCST90002118	CD8 on CD28+ CD45RA- CD8+ T cell
immune cells	GCST90002119	CD8 on CD28+ CD45RA+ CD8+ T cell
immune cells	GCST90002120	CD8 on CD28- CD8+ T cell
immune cells	GCST90002121	CD8 on CD39+ CD8+ T cell

## Sheet: Table S2
Table S2 Casual effects of MR analysis between identified gut microbiota traits and schizophrenia
Exposure Type	Outcome	OutcomeID	Exposure	ExposureID	Method	nSNP	Beta	SE	P-val	FDR	OR	OR_lci95	OR_uci95	R2	F
Gutmicrobiota	Schizophrenia	GCST90018919	Acetobacterales abundance in stool	GCST90032174	Inverse variance weighted (fixed effects)	71	0.61186	0.27373	0.0254	0.0393296	1.84385	1.07826	3.15303	0.00307745	18.3897
Gutmicrobiota	Schizophrenia	GCST90018919	Acetobacterales abundance in stool	GCST90032174	Inverse variance weighted (multiplicative random effects)	71	0.61186	0.24706	0.01326		1.84385	1.13613	2.99244	0.00307745	18.3897
Gutmicrobiota	Schizophrenia	GCST90018919	Acetobacterales abundance in stool	GCST90032174	Maximum likelihood	71	0.64177	0.28078	0.02227		1.89985	1.09576	3.29401	0.00307745	18.3897
Gutmicrobiota	Schizophrenia	GCST90018919	Acetobacterales abundance in stool	GCST90032174	MR Egger	71	0.25214	0.71042	0.72373		1.28678	0.31973	5.17875	0.00307745	18.3897
Gutmicrobiota	Schizophrenia	GCST90018919	Acetobacterales abundance in stool	GCST90032174	Weighted mode	71	1.67445	1.02284	0.10611		5.33585	0.71869	39.6155	0.00307745	18.3897
Gutmicrobiota	Schizophrenia	GCST90018919	Acetobacterales abundance in stool	GCST90032174	Weighted median	71	0.68025	0.39707	0.08668		1.97437	0.90664	4.29953	0.00307745	18.3897
Gutmicrobiota	Schizophrenia	GCST90018919	Acetobacterales abundance in stool	GCST90032174	Simple median	71	0.7942	0.40351	0.04905		2.21267	1.00331	4.87972	0.00307745	18.3897
Gutmicrobiota	Schizophrenia	GCST90018919	Acetobacterales abundance in stool	GCST90032174	Simple mode	71	1.83481	1.00545	0.07229		6.26392	0.87295	44.9475	0.00307745	18.3897
Gutmicrobiota	Schizophrenia	GCST90018919	Acidaminococcus sp900315205 abundance in stool	GCST90032177	Inverse variance weighted (fixed effects)	81	0.27117	0.09864	0.00598	0.0219237	1.31149	1.08093	1.59123	0.00311129	18.5928
Gutmicrobiota	Schizophrenia	GCST90018919	Acidaminococcus sp900315205 abundance in stool	GCST90032177	Inverse variance weighted (multiplicative random effects)	81	0.27117	0.07985	0.00068		1.31149	1.1215	1.53367	0.00311129	18.5928
Gutmicrobiota	Schizophrenia	GCST90018919	Acidaminococcus sp900315205 abundance in stool	GCST90032177	Maximum likelihood	81	0.2733	0.10053	0.00656		1.31429	1.07924	1.60054	0.00311129	18.5928
Gutmicrobiota	Schizophrenia	GCST90018919	Acidaminococcus sp900315205 abundance in stool	GCST90032177	MR Egger	81	0.1846	0.23431	0.43316		1.20274	0.75983	1.9038	0.00311129	18.5928
Gutmicrobiota	Schizophrenia	GCST90018919	Acidaminococcus sp900315205 abundance in stool	GCST90032177	Weighted mode	81	0.37399	0.32839	0.25817		1.45352	0.76364	2.76666	0.00311129	18.5928
Gutmicrobiota	Schizophrenia	GCST90018919	Acidaminococcus sp900315205 abundance in stool	GCST90032177	Weighted median	81	0.36123	0.13807	0.00889		1.43509	1.09485	1.88107	0.00311129	18.5928
Gutmicrobiota	Schizophrenia	GCST90018919	Acidaminococcus sp900315205 abundance in stool	GCST90032177	Simple median	81	0.38319	0.14262	0.00721		1.46696	1.10922	1.94008	0.00311129	18.5928
Gutmicrobiota	Schizophrenia	GCST90018919	Acidaminococcus sp900315205 abundance in stool	GCST90032177	Simple mode	81	0.45132	0.33144	0.17712		1.57039	0.82012	3.00704	0.00311129	18.5928
Gutmicrobiota	Schizophrenia	GCST90018919	CAG-83 sp000435555 abundance in stool	GCST90032302	Inverse variance weighted (fixed effects)	82	-0.06044	0.02974	0.04212	0.0467857	0.94135	0.88805	0.99785	0.00309561	18.4986
Gutmicrobiota	Schizophrenia	GCST90018919	CAG-83 sp000435555 abundance in stool	GCST90032302	Inverse variance weighted (multiplicative random effects)	82	-0.06044	0.02763	0.02872		0.94135	0.89173	0.99374	0.00309561	18.4986
Gutmicrobiota	Schizophrenia	GCST90018919	CAG-83 sp000435555 abundance in stool	GCST90032302	Maximum likelihood	82	-0.06185	0.03046	0.04229		0.94003	0.88556	0.99785	0.00309561	18.4986
Gutmicrobiota	Schizophrenia	GCST90018919	CAG-83 sp000435555 abundance in stool	GCST90032302	MR Egger	82	-0.09469	0.0691	0.17443		0.90966	0.79443	1.04159	0.00309561	18.4986
Gutmicrobiota	Schizophrenia	GCST90018919	CAG-83 sp000435555 abundance in stool	GCST90032302	Weighted mode	82	-0.01596	0.10071	0.87444		0.98416	0.80788	1.19892	0.00309561	18.4986
Gutmicrobiota	Schizophrenia	GCST90018919	CAG-83 sp000435555 abundance in stool	GCST90032302	Weighted median	82	-0.03807	0.04275	0.37327		0.96265	0.88527	1.04679	0.00309561	18.4986
Gutmicrobiota	Schizophrenia	GCST90018919	CAG-83 sp000435555 abundance in stool	GCST90032302	Simple median	82	-0.0399	0.04211	0.34341		0.96089	0.88477	1.04356	0.00309561	18.4986
Gutmicrobiota	Schizophrenia	GCST90018919	CAG-83 sp000435555 abundance in stool	GCST90032302	Simple mode	82	-0.01596	0.10392	0.8783		0.98416	0.8028	1.2065	0.00309561	18.4986
Gutmicrobiota	Schizophrenia	GCST90018919	Clostridium E sporosphaeroides abundance in stool	GCST90032322	Inverse variance weighted (fixed effects)	76	0.26926	0.10677	0.01167	0.0321052	1.30899	1.06182	1.6137	0.00310969	18.583
Gutmicrobiota	Schizophrenia	GCST90018919	Clostridium E sporosphaeroides abundance in stool	GCST90032322	Inverse variance weighted (multiplicative random effects)	76	0.26926	0.09131	0.00319		1.30899	1.09449	1.56553	0.00310969	18.583
Gutmicrobiota	Schizophrenia	GCST90018919	Clostridium E sporosphaeroides abundance in stool	GCST90032322	Maximum likelihood	76	0.27154	0.10898	0.01271		1.31198	1.05966	1.62439	0.00310969	18.583
Gutmicrobiota	Schizophrenia	GCST90018919	Clostridium E sporosphaeroides abundance in stool	GCST90032322	MR Egger	76	0.3213	0.25473	0.21114		1.37892	0.83697	2.2718	0.00310969	18.583
Gutmicrobiota	Schizophrenia	GCST90018919	Clostridium E sporosphaeroides abundance in stool	GCST90032322	Weighted mode	76	0.46267	0.37306	0.21876		1.58831	0.76451	3.29979	0.00310969	18.583
Gutmicrobiota	Schizophrenia	GCST90018919	Clostridium E sporosphaeroides abundance in stool	GCST90032322	Weighted median	76	0.32138	0.15452	0.03754		1.37903	1.0187	1.86681	0.00310969	18.583
Gutmicrobiota	Schizophrenia	GCST90018919	Clostridium E sporosphaeroides abundance in stool	GCST90032322	Simple median	76	0.31317	0.14647	0.0325		1.36776	1.02644	1.82257	0.00310969	18.583
Gutmicrobiota	Schizophrenia	GCST90018919	Clostridium E sporosphaeroides abundance in stool	GCST90032322	Simple mode	76	0.4002	0.39721	0.31692		1.49212	0.68501	3.25022	0.00310969	18.583
Gutmicrobiota	Schizophrenia	GCST90018919	Faecalibacterium sp002160895 abundance in stool	GCST90032380	Inverse variance weighted (fixed effects)	76	-0.25771	0.11774	0.0286	0.0393296	0.77282	0.61356	0.97341	0.00316714	18.9278
Gutmicrobiota	Schizophrenia	GCST90018919	Faecalibacterium sp002160895 abundance in stool	GCST90032380	Inverse variance weighted (multiplicative random effects)	76	-0.25771	0.09685	0.00779		0.77282	0.6392	0.93437	0.00316714	18.9278
Gutmicrobiota	Schizophrenia	GCST90018919	Faecalibacterium sp002160895 abundance in stool	GCST90032380	Maximum likelihood	76	-0.25661	0.12005	0.03255		0.77367	0.61146	0.97891	0.00316714	18.9278
Gutmicrobiota	Schizophrenia	GCST90018919	Faecalibacterium sp002160895 abundance in stool	GCST90032380	MR Egger	76	0.15199	0.27917	0.58777		1.16415	0.67356	2.01206	0.00316714	18.9278
Gutmicrobiota	Schizophrenia	GCST90018919	Faecalibacterium sp002160895 abundance in stool	GCST90032380	Weighted mode	76	-0.07731	0.38485	0.84133		0.9256	0.43535	1.96795	0.00316714	18.9278
Gutmicrobiota	Schizophrenia	GCST90018919	Faecalibacterium sp002160895 abundance in stool	GCST90032380	Weighted median	76	-0.25636	0.17165	0.1353		0.77387	0.55279	1.08336	0.00316714	18.9278
Gutmicrobiota	Schizophrenia	GCST90018919	Faecalibacterium sp002160895 abundance in stool	GCST90032380	Simple median	76	-0.28527	0.16718	0.08794		0.75181	0.54176	1.04332	0.00316714	18.9278
Gutmicrobiota	Schizophrenia	GCST90018919	Faecalibacterium sp002160895 abundance in stool	GCST90032380	Simple mode	76	-0.60727	0.45174	0.1829		0.54484	0.22477	1.32067	0.00316714	18.9278
Gutmicrobiota	Schizophrenia	GCST90018919	Paenibacillales abundance in stool	GCST90032496	Inverse variance weighted (fixed effects)	78	0.74407	0.3677	0.04301	0.0467857	2.10449	1.02365	4.32654	0.00306918	18.34
Gutmicrobiota	Schizophrenia	GCST90018919	Paenibacillales abundance in stool	GCST90032496	Inverse variance weighted (multiplicative random effects)	78	0.74407	0.29992	0.01311		2.10449	1.16908	3.78832	0.00306918	18.34
Gutmicrobiota	Schizophrenia	GCST90018919	Paenibacillales abundance in stool	GCST90032496	Maximum likelihood	78	0.7725	0.37469	0.03924		2.16517	1.03884	4.51267	0.00306918	18.34
Gutmicrobiota	Schizophrenia	GCST90018919	Paenibacillales abundance in stool	GCST90032496	MR Egger	78	0.57325	0.86448	0.50926		1.77402	0.32591	9.65639	0.00306918	18.34
Gutmicrobiota	Schizophrenia	GCST90018919	Paenibacillales abundance in stool	GCST90032496	Weighted mode	78	-0.15752	1.26444	0.90119		0.85426	0.07166	10.1837	0.00306918	18.34
Gutmicrobiota	Schizophrenia	GCST90018919	Paenibacillales abundance in stool	GCST90032496	Weighted median	78	0.33658	0.53222	0.52711		1.40016	0.49334	3.97382	0.00306918	18.34
Gutmicrobiota	Schizophrenia	GCST90018919	Paenibacillales abundance in stool	GCST90032496	Simple median	78	0.35256	0.49918	0.48001		1.42271	0.53482	3.78464	0.00306918	18.34
Gutmicrobiota	Schizophrenia	GCST90018919	Paenibacillales abundance in stool	GCST90032496	Simple mode	78	-0.19168	1.26061	0.87954		0.82557	0.06977	9.76801	0.00306918	18.34
Gutmicrobiota	Schizophrenia	GCST90018919	Pauljensenia sp000411415 abundance in stool	GCST90032506	Inverse variance weighted (fixed effects)	67	-0.18391	0.06681	0.00591	0.0219237	0.83201	0.72989	0.94842	0.00311773	18.6313
Gutmicrobiota	Schizophrenia	GCST90018919	Pauljensenia sp000411415 abundance in stool	GCST90032506	Inverse variance weighted (multiplicative random effects)	67	-0.18391	0.06098	0.00256		0.83201	0.73829	0.93763	0.00311773	18.6313
Gutmicrobiota	Schizophrenia	GCST90018919	Pauljensenia sp000411415 abundance in stool	GCST90032506	Maximum likelihood	67	-0.18752	0.06855	0.00623		0.82901	0.72479	0.94822	0.00311773	18.6313
Gutmicrobiota	Schizophrenia	GCST90018919	Pauljensenia sp000411415 abundance in stool	GCST90032506	MR Egger	67	-0.12757	0.15511	0.41384		0.88024	0.64948	1.19297	0.00311773	18.6313
Gutmicrobiota	Schizophrenia	GCST90018919	Pauljensenia sp000411415 abundance in stool	GCST90032506	Weighted mode	67	-0.35064	0.24295	0.15367		0.70423	0.43744	1.13376	0.00311773	18.6313
Gutmicrobiota	Schizophrenia	GCST90018919	Pauljensenia sp000411415 abundance in stool	GCST90032506	Weighted median	67	-0.2808	0.09824	0.00426		0.75518	0.62291	0.91553	0.00311773	18.6313
Gutmicrobiota	Schizophrenia	GCST90018919	Pauljensenia sp000411415 abundance in stool	GCST90032506	Simple median	67	-0.27652	0.09679	0.00428		0.75842	0.62736	0.91685	0.00311773	18.6313
Gutmicrobiota	Schizophrenia	GCST90018919	Pauljensenia sp000411415 abundance in stool	GCST90032506	Simple mode	67	-0.34444	0.24278	0.16069		0.70862	0.4403	1.14044	0.00311773	18.6313
Gutmicrobiota	Schizophrenia	GCST90018919	Phascolarctobacterium sp003150755 abundance in stool	GCST90032508	Inverse variance weighted (fixed effects)	75	-0.16611	0.05843	0.00447	0.0219237	0.84695	0.7553	0.94971	0.0031027	18.5414
Gutmicrobiota	Schizophrenia	GCST90018919	Phascolarctobacterium sp003150755 abundance in stool	GCST90032508	Inverse variance weighted (multiplicative random effects)	75	-0.16611	0.04912	0.00072		0.84695	0.76921	0.93254	0.0031027	18.5414
Gutmicrobiota	Schizophrenia	GCST90018919	Phascolarctobacterium sp003150755 abundance in stool	GCST90032508	Maximum likelihood	75	-0.16673	0.05953	0.0051		0.84643	0.75321	0.95118	0.0031027	18.5414
Gutmicrobiota	Schizophrenia	GCST90018919	Phascolarctobacterium sp003150755 abundance in stool	GCST90032508	MR Egger	75	-0.12145	0.13372	0.36671		0.88563	0.68145	1.151	0.0031027	18.5414
Gutmicrobiota	Schizophrenia	GCST90018919	Phascolarctobacterium sp003150755 abundance in stool	GCST90032508	Weighted mode	75	-0.1317	0.20838	0.52933		0.8766	0.58267	1.31881	0.0031027	18.5414
Gutmicrobiota	Schizophrenia	GCST90018919	Phascolarctobacterium sp003150755 abundance in stool	GCST90032508	Weighted median	75	-0.1701	0.08288	0.04013		0.84358	0.71709	0.99237	0.0031027	18.5414
Gutmicrobiota	Schizophrenia	GCST90018919	Phascolarctobacterium sp003150755 abundance in stool	GCST90032508	Simple median	75	-0.2022	0.08492	0.01726		0.81693	0.69168	0.96486	0.0031027	18.5414
Gutmicrobiota	Schizophrenia	GCST90018919	Phascolarctobacterium sp003150755 abundance in stool	GCST90032508	Simple mode	75	-0.11554	0.21374	0.59042		0.89088	0.58598	1.35444	0.0031027	18.5414
Gutmicrobiota	Schizophrenia	GCST90018919	Prevotella sp000434975 abundance in stool	GCST90032518	Inverse variance weighted (fixed effects)	78	0.07936	0.03482	0.02265	0.0393296	1.0826	1.01118	1.15906	0.00307239	18.3598
Gutmicrobiota	Schizophrenia	GCST90018919	Prevotella sp000434975 abundance in stool	GCST90032518	Inverse variance weighted (multiplicative random effects)	78	0.07936	0.02874	0.00576		1.0826	1.02329	1.14534	0.00307239	18.3598
Gutmicrobiota	Schizophrenia	GCST90018919	Prevotella sp000434975 abundance in stool	GCST90032518	Maximum likelihood	78	0.08078	0.03542	0.02255		1.08413	1.01143	1.16206	0.00307239	18.3598
Gutmicrobiota	Schizophrenia	GCST90018919	Prevotella sp000434975 abundance in stool	GCST90032518	MR Egger	78	0.09804	0.07615	0.20185		1.10301	0.95007	1.28056	0.00307239	18.3598
Gutmicrobiota	Schizophrenia	GCST90018919	Prevotella sp000434975 abundance in stool	GCST90032518	Weighted mode	78	0.10768	0.11428	0.34898		1.1137	0.89021	1.39329	0.00307239	18.3598
Gutmicrobiota	Schizophrenia	GCST90018919	Prevotella sp000434975 abundance in stool	GCST90032518	Weighted median	78	0.07675	0.0475	0.10613		1.07977	0.98378	1.18512	0.00307239	18.3598
Gutmicrobiota	Schizophrenia	GCST90018919	Prevotella sp000434975 abundance in stool	GCST90032518	Simple median	78	0.07269	0.04793	0.1294		1.07539	0.97896	1.18132	0.00307239	18.3598
Gutmicrobiota	Schizophrenia	GCST90018919	Prevotella sp000434975 abundance in stool	GCST90032518	Simple mode	78	0.0977	0.11884	0.41355		1.10263	0.87352	1.39183	0.00307239	18.3598
Gutmicrobiota	Schizophrenia	GCST90018919	Ruminococcus C sp000437255 abundance in stool	GCST90032549	Inverse variance weighted (fixed effects)	83	0.08637	0.04344	0.04679	0.0467857	1.09021	1.00123	1.1871	0.00308562	18.4387
Gutmicrobiota	Schizophrenia	GCST90018919	Ruminococcus C sp000437255 abundance in stool	GCST90032549	Inverse variance weighted (multiplicative random effects)	83	0.08637	0.03965	0.02937		1.09021	1.0087	1.17831	0.00308562	18.4387
Gutmicrobiota	Schizophrenia	GCST90018919	Ruminococcus C sp000437255 abundance in stool	GCST90032549	Maximum likelihood	83	0.08797	0.04438	0.04749		1.09195	1.00097	1.1912	0.00308562	18.4387
Gutmicrobiota	Schizophrenia	GCST90018919	Ruminococcus C sp000437255 abundance in stool	GCST90032549	MR Egger	83	0.04879	0.09609	0.61305		1.04999	0.86974	1.2676	0.00308562	18.4387
Gutmicrobiota	Schizophrenia	GCST90018919	Ruminococcus C sp000437255 abundance in stool	GCST90032549	Weighted mode	83	-0.04219	0.16789	0.80224		0.95869	0.68987	1.33227	0.00308562	18.4387
Gutmicrobiota	Schizophrenia	GCST90018919	Ruminococcus C sp000437255 abundance in stool	GCST90032549	Weighted median	83	0.03394	0.06422	0.59722		1.03452	0.91216	1.17329	0.00308562	18.4387
Gutmicrobiota	Schizophrenia	GCST90018919	Ruminococcus C sp000437255 abundance in stool	GCST90032549	Simple median	83	0.03678	0.06119	0.54773		1.03747	0.92022	1.16966	0.00308562	18.4387
Gutmicrobiota	Schizophrenia	GCST90018919	Ruminococcus C sp000437255 abundance in stool	GCST90032549	Simple mode	83	-0.05105	0.1651	0.75794		0.95023	0.68753	1.3133	0.00308562	18.4387
Gutmicrobiota	Schizophrenia	GCST90018919	UBA1407 abundance in stool	GCST90032600	Inverse variance weighted (fixed effects)	59	-0.38154	0.16964	0.02451	0.0393296	0.68281	0.48966	0.95214	0.00304055	18.1683
Gutmicrobiota	Schizophrenia	GCST90018919	UBA1407 abundance in stool	GCST90032600	Inverse variance weighted (multiplicative random effects)	59	-0.38154	0.14669	0.0093		0.68281	0.51219	0.91027	0.00304055	18.1683
Gutmicrobiota	Schizophrenia	GCST90018919	UBA1407 abundance in stool	GCST90032600	Maximum likelihood	59	-0.39001	0.1739	0.02491		0.67705	0.4815	0.95202	0.00304055	18.1683
Gutmicrobiota	Schizophrenia	GCST90018919	UBA1407 abundance in stool	GCST90032600	MR Egger	59	-0.70052	0.3699	0.06333		0.49632	0.24038	1.02479	0.00304055	18.1683
Gutmicrobiota	Schizophrenia	GCST90018919	UBA1407 abundance in stool	GCST90032600	Weighted mode	59	-0.59923	0.57015	0.29762		0.54923	0.17965	1.67912	0.00304055	18.1683
Gutmicrobiota	Schizophrenia	GCST90018919	UBA1407 abundance in stool	GCST90032600	Weighted median	59	-0.48404	0.23917	0.04299		0.61629	0.38566	0.98485	0.00304055	18.1683
Gutmicrobiota	Schizophrenia	GCST90018919	UBA1407 abundance in stool	GCST90032600	Simple median	59	-0.47943	0.24506	0.05042		0.61913	0.38299	1.00089	0.00304055	18.1683
Gutmicrobiota	Schizophrenia	GCST90018919	UBA1407 abundance in stool	GCST90032600	Simple mode	59	-0.56877	0.58533	0.33523		0.56622	0.17978	1.78333	0.00304055	18.1683

## Sheet: Table S3
Table S3 Sensitive analysis of the association between identified gut microbiota traits and schizophrenia
Outcome	Exposure_type	Exposure_ID	Exposure_trait	Pleiotropy					Heterogenenity						MR steiger directionality
				MR_egger_intercept	MR_egger_se	MR_egger_Pval	MR_PRESSO_Global_RSSobs	MR_PRESSO_Global_Pval	IVW_Q	IVW_Q_df	IVW_Q_pval	MR_egger_Q	MR_egger_Q_df	MR_egger_Q_pval	Correct_causal_direction	Steiger_pval
GCST90018919(Schizophrenia)	Gutmicrobiota	GCST90032174	Acetobacterales abundance in stool	0.00646196	0.0117766	0.584975	58.6884	0.859	56.7223	69	0.854703	57.0233	70	0.867708	TRUE	9.10885e-283
GCST90018919(Schizophrenia)	Gutmicrobiota	GCST90032177	Acidaminococcus sp900315205 abundance in stool	0.00434222	0.0106609	0.684887	53.698	0.995	52.2475	79	0.991259	52.4134	80	0.992739	TRUE	0
GCST90018919(Schizophrenia)	Gutmicrobiota	GCST90032302	CAG-83 sp000435555 abundance in stool	0.00578563	0.0105359	0.584444	71.6349	0.796	69.6341	80	0.789448	69.9356	81	0.804923	TRUE	0
GCST90018919(Schizophrenia)	Gutmicrobiota	GCST90032322	Clostridium E sporosphaeroides abundance in stool	-0.00254691	0.0113174	0.822565	56.3478	0.963	54.7997	74	0.953904	54.8503	75	0.961241	TRUE	0
GCST90018919(Schizophrenia)	Gutmicrobiota	GCST90032380	Faecalibacterium sp002160895 abundance in stool	-0.0177432	0.0109622	0.109793	52.1474	0.984	48.1337	74	0.991452	50.7535	75	0.98571	TRUE	0
GCST90018919(Schizophrenia)	Gutmicrobiota	GCST90032496	Paenibacillales abundance in stool	0.00246101	0.0112714	0.827748	52.545	0.988	51.1821	76	0.987152	51.2298	77	0.989619	TRUE	0
GCST90018919(Schizophrenia)	Gutmicrobiota	GCST90032506	Pauljensenia sp000411415 abundance in stool	-0.00468029	0.0116277	0.688629	56.7384	0.838	54.8117	65	0.812123	54.9737	66	0.83151	TRUE	1.60765e-267
GCST90018919(Schizophrenia)	Gutmicrobiota	GCST90032508	Phascolarctobacterium sp003150755 abundance in stool	-0.00405595	0.0109233	0.711481	53.7424	0.98	52.158	73	0.969028	52.2959	74	0.973803	TRUE	0
GCST90018919(Schizophrenia)	Gutmicrobiota	GCST90032518	Prevotella sp000434975 abundance in stool	-0.00270923	0.00982252	0.783436	53.7967	0.985	52.4012	76	0.982252	52.4773	77	0.985407	TRUE	0
GCST90018919(Schizophrenia)	Gutmicrobiota	GCST90032549	Ruminococcus C sp000437255 abundance in stool	0.004705	0.0107292	0.662176	69.9965	0.857	68.1097	81	0.845888	68.302	82	0.860577	TRUE	0
GCST90018919(Schizophrenia)	Gutmicrobiota	GCST90032600	UBA1407 abundance in stool	0.0116913	0.0120477	0.335939	44.9143	0.921	42.4283	57	0.924827	43.37	58	0.923595	TRUE	3.48993e-222

## Sheet: Table S4
Table S4 Reverse MR analysis between schizophrenia and identified gut microbiota traits
Exposure	Outcome	OutcomeID	Outcome Type	Method	nSNP	Beta	SE	P-val	OR	OR_lci95	OR_uci95	R2	F
Schizophrenia	GutMicrobiota	GCST90032484	Mycobacteriaceae abundance in stool	Inverse variance weighted (fixed effects)	7	0.0209312	0.0101948	0.0400597	1.02115	1.00095	1.04176	0.000321942	22.2312
Schizophrenia	GutMicrobiota	GCST90032484	Mycobacteriaceae abundance in stool	Inverse variance weighted (multiplicative random effects)	7	0.0209312	0.00617727	0.000702941	1.02115	1.00886	1.03359	0.000321942	22.2312
Schizophrenia	GutMicrobiota	GCST90032484	Mycobacteriaceae abundance in stool	Maximum likelihood	7	0.0212135	0.0104022	0.041418	1.02144	1.00083	1.04248	0.000321942	22.2312
Schizophrenia	GutMicrobiota	GCST90032484	Mycobacteriaceae abundance in stool	MR Egger	7	0.0370456	0.0207021	0.133558	1.03774	0.996476	1.08071	0.000321942	22.2312
Schizophrenia	GutMicrobiota	GCST90032484	Mycobacteriaceae abundance in stool	Weighted mode	7	0.0284107	0.0181038	0.167625	1.02882	0.992952	1.06598	0.000321942	22.2312
Schizophrenia	GutMicrobiota	GCST90032484	Mycobacteriaceae abundance in stool	Weighted median	7	0.0264133	0.0131524	0.0446168	1.02677	1.00063	1.05358	0.000321942	22.2312
Schizophrenia	GutMicrobiota	GCST90032484	Mycobacteriaceae abundance in stool	Simple median	7	0.0263046	0.0136153	0.05336	1.02665	0.999619	1.05442	0.000321942	22.2312
Schizophrenia	GutMicrobiota	GCST90032484	Mycobacteriaceae abundance in stool	Simple mode	7	0.028145	0.0183727	0.176433	1.02854	0.992165	1.06626	0.000321942	22.2312
Schizophrenia	GutMicrobiota	GCST90032501	Parabacteroides abundance in stool	Inverse variance weighted (fixed effects)	8	0.0795049	0.0403794	0.0489592	1.08275	1.00036	1.17193	0.000321942	22.2312
Schizophrenia	GutMicrobiota	GCST90032501	Parabacteroides abundance in stool	Inverse variance weighted (multiplicative random effects)	8	0.0795049	0.018668	2.0545e-05	1.08275	1.04385	1.1231	0.000321942	22.2312
Schizophrenia	GutMicrobiota	GCST90032501	Parabacteroides abundance in stool	Maximum likelihood	8	0.0801092	0.0409589	0.0504837	1.08341	0.99983	1.17397	0.000321942	22.2312
Schizophrenia	GutMicrobiota	GCST90032501	Parabacteroides abundance in stool	MR Egger	8	0.101659	0.092891	0.315762	1.10701	0.92274	1.32807	0.000321942	22.2312
Schizophrenia	GutMicrobiota	GCST90032501	Parabacteroides abundance in stool	Weighted mode	8	0.0985905	0.0719039	0.212669	1.10361	0.958543	1.27064	0.000321942	22.2312
Schizophrenia	GutMicrobiota	GCST90032501	Parabacteroides abundance in stool	Weighted median	8	0.0889152	0.0492097	0.0707836	1.09299	0.992492	1.20366	0.000321942	22.2312
Schizophrenia	GutMicrobiota	GCST90032501	Parabacteroides abundance in stool	Simple median	8	0.0890247	0.0497285	0.0734195	1.09311	0.991592	1.20502	0.000321942	22.2312
Schizophrenia	GutMicrobiota	GCST90032501	Parabacteroides abundance in stool	Simple mode	8	0.10205	0.0762312	0.222511	1.10744	0.953741	1.28591	0.000321942	22.2312

## Sheet: Table S5
Table S5 Sensitive analysis of the association between schizophrenia and identified gut microbiota traits
Exposure	Outcome	Outcome_ID	Outcome_trait	Pleiotropy					Heterogenenity						MR steiger directionality
				MR_egger_intercept	MR_egger_se	MR_egger_Pval	MR_PRESSO_Global_RSSobs	MR_PRESSO_Global_Pval	IVW_Q	IVW_Q_df	IVW_Q_pval	MR_egger_Q	MR_egger_Q_df	MR_egger_Q_pval	Correct_causal_direction	Steiger_pval
Schizophrenia	GutMicrobiota	GCST90032484	Mycobacteriaceae abundance in stool	-0.00696075	0.0038	0.10966	11.1933	0.345	5.55892	7	0.592086	8.91432	8	0.349575	TRUE	0.539859
Schizophrenia	GutMicrobiota	GCST90032501	Parabacteroides abundance in stool	0.0105175	0.0158165	0.527365	8.4544	0.555	6.1878	7	0.518	6.62998	8	0.577029	TRUE	0.216829

## Sheet: Table S6
Table S6 Casual effects of MR analysis between identified plasma metabolomics and schizophrenia
Exposure Type	Outcome	OutcomeID	Exposure	ExposureID	Method	nSNP	Beta	SE	P-val	FDR	OR	OR_lci95	OR_uci95	R2	F
Metabolomics	Schizophrenia	GCST90018919	Imidazole lactate levels	GCST90199639	Inverse variance weighted (fixed effects)	11	-0.09119	0.04057	0.0246	0.0473042	0.91285	0.84307	0.9884	0.0207533	183.331
Metabolomics	Schizophrenia	GCST90018919	Imidazole lactate levels	GCST90199639	Inverse variance weighted (multiplicative random effects)	11	-0.09119	0.02842	0.00133		0.91285	0.8634	0.96513	0.0207533	183.331
Metabolomics	Schizophrenia	GCST90018919	Imidazole lactate levels	GCST90199639	Maximum likelihood	11	-0.09115	0.04066	0.02496		0.91288	0.84296	0.9886	0.0207533	183.331
Metabolomics	Schizophrenia	GCST90018919	Imidazole lactate levels	GCST90199639	MR Egger	11	-0.03444	0.06812	0.62533		0.96615	0.8454	1.10415	0.0207533	183.331
Metabolomics	Schizophrenia	GCST90018919	Imidazole lactate levels	GCST90199639	Weighted mode	11	-0.05735	0.0497	0.27533		0.94426	0.85661	1.04087	0.0207533	183.331
Metabolomics	Schizophrenia	GCST90018919	Imidazole lactate levels	GCST90199639	Weighted median	11	-0.05168	0.05046	0.30577		0.94963	0.86021	1.04836	0.0207533	183.331
Metabolomics	Schizophrenia	GCST90018919	Imidazole lactate levels	GCST90199639	Simple median	11	-0.0957	0.07222	0.18511		0.90874	0.7888	1.04691	0.0207533	183.331
Metabolomics	Schizophrenia	GCST90018919	Imidazole lactate levels	GCST90199639	Simple mode	11	-0.08033	0.08363	0.35942		0.92281	0.7833	1.08717	0.0207533	183.331
Metabolomics	Schizophrenia	GCST90018919	1-myristoyl-2-palmitoyl-gpc (14:0/16:0) levels	GCST90199653	Inverse variance weighted (fixed effects)	103	0.08169	0.03662	0.02568	0.0473042	1.08512	1.00997	1.16586	0.00220435	18.3303
Metabolomics	Schizophrenia	GCST90018919	1-myristoyl-2-palmitoyl-gpc (14:0/16:0) levels	GCST90199653	Inverse variance weighted (multiplicative random effects)	103	0.08169	0.03351	0.01479		1.08512	1.01613	1.15879	0.00220435	18.3303
Metabolomics	Schizophrenia	GCST90018919	1-myristoyl-2-palmitoyl-gpc (14:0/16:0) levels	GCST90199653	Maximum likelihood	103	0.08366	0.03758	0.02599		1.08726	1.01006	1.17036	0.00220435	18.3303
Metabolomics	Schizophrenia	GCST90018919	1-myristoyl-2-palmitoyl-gpc (14:0/16:0) levels	GCST90199653	MR Egger	103	0.16221	0.06927	0.02116		1.1761	1.02679	1.34713	0.00220435	18.3303
Metabolomics	Schizophrenia	GCST90018919	1-myristoyl-2-palmitoyl-gpc (14:0/16:0) levels	GCST90199653	Weighted mode	103	0.11466	0.09168	0.2139		1.1215	0.93704	1.34226	0.00220435	18.3303
Metabolomics	Schizophrenia	GCST90018919	1-myristoyl-2-palmitoyl-gpc (14:0/16:0) levels	GCST90199653	Weighted median	103	0.10182	0.05515	0.06485		1.10718	0.99375	1.23356	0.00220435	18.3303
Metabolomics	Schizophrenia	GCST90018919	1-myristoyl-2-palmitoyl-gpc (14:0/16:0) levels	GCST90199653	Simple median	103	0.1149	0.05275	0.0294		1.12176	1.01157	1.24394	0.00220435	18.3303
Metabolomics	Schizophrenia	GCST90018919	1-myristoyl-2-palmitoyl-gpc (14:0/16:0) levels	GCST90199653	Simple mode	103	0.1088	0.12691	0.39331		1.11494	0.8694	1.42982	0.00220435	18.3303
Metabolomics	Schizophrenia	GCST90018919	Isovalerate (i5:0) levels	GCST90199662	Inverse variance weighted (fixed effects)	86	-0.06598	0.03221	0.04052	0.0488093	0.93615	0.87888	0.99716	0.00220616	18.3454
Metabolomics	Schizophrenia	GCST90018919	Isovalerate (i5:0) levels	GCST90199662	Inverse variance weighted (multiplicative random effects)	86	-0.06598	0.02941	0.02486		0.93615	0.88372	0.99169	0.00220616	18.3454
Metabolomics	Schizophrenia	GCST90018919	Isovalerate (i5:0) levels	GCST90199662	Maximum likelihood	86	-0.06572	0.03251	0.04324		0.93639	0.87859	0.99801	0.00220616	18.3454
Metabolomics	Schizophrenia	GCST90018919	Isovalerate (i5:0) levels	GCST90199662	MR Egger	86	-0.07903	0.04732	0.09864		0.92402	0.84217	1.01382	0.00220616	18.3454
Metabolomics	Schizophrenia	GCST90018919	Isovalerate (i5:0) levels	GCST90199662	Weighted mode	86	-0.08995	0.05426	0.10104		0.91398	0.82177	1.01653	0.00220616	18.3454
Metabolomics	Schizophrenia	GCST90018919	Isovalerate (i5:0) levels	GCST90199662	Weighted median	86	-0.09474	0.05993	0.1139		0.90961	0.80881	1.02298	0.00220616	18.3454
Metabolomics	Schizophrenia	GCST90018919	Isovalerate (i5:0) levels	GCST90199662	Simple median	86	-0.07969	0.05777	0.16776		0.9234	0.82454	1.03411	0.00220616	18.3454
Metabolomics	Schizophrenia	GCST90018919	Isovalerate (i5:0) levels	GCST90199662	Simple mode	86	-0.09468	0.12384	0.44665		0.90966	0.71362	1.15956	0.00220616	18.3454
Metabolomics	Schizophrenia	GCST90018919	Erythritol levels	GCST90199667	Inverse variance weighted (fixed effects)	3	-0.21878	0.09351	0.0193	0.0436571	0.8035	0.66894	0.96512	0.0085238	71.4314
Metabolomics	Schizophrenia	GCST90018919	Erythritol levels	GCST90199667	Inverse variance weighted (multiplicative random effects)	3	-0.21878	0.08962	0.01464		0.8035	0.67406	0.9578	0.0085238	71.4314
Metabolomics	Schizophrenia	GCST90018919	Erythritol levels	GCST90199667	Maximum likelihood	3	-0.22072	0.09533	0.02059		0.80194	0.66527	0.96669	0.0085238	71.4314
Metabolomics	Schizophrenia	GCST90018919	Erythritol levels	GCST90199667	MR Egger	3	0.056	0.25148	0.8605		1.0576	0.64604	1.73137	0.0085238	71.4314
Metabolomics	Schizophrenia	GCST90018919	Erythritol levels	GCST90199667	Weighted mode	3	-0.17035	0.11281	0.27009		0.84337	0.67607	1.05206	0.0085238	71.4314
Metabolomics	Schizophrenia	GCST90018919	Erythritol levels	GCST90199667	Weighted median	3	-0.20033	0.10426	0.05467		0.81846	0.66719	1.00402	0.0085238	71.4314
Metabolomics	Schizophrenia	GCST90018919	Erythritol levels	GCST90199667	Simple median	3	-0.27933	0.13688	0.04128		0.75629	0.57833	0.98901	0.0085238	71.4314
Metabolomics	Schizophrenia	GCST90018919	Erythritol levels	GCST90199667	Simple mode	3	-0.24843	0.15015	0.23985		0.78003	0.58116	1.04694	0.0085238	71.4314
Metabolomics	Schizophrenia	GCST90018919	1-oleoylglycerol (18:1) levels	GCST90199676	Inverse variance weighted (fixed effects)	4	-0.29361	0.13925	0.03499	0.0488093	0.74557	0.56749	0.97954	0.00457556	38.1573
Metabolomics	Schizophrenia	GCST90018919	1-oleoylglycerol (18:1) levels	GCST90199676	Inverse variance weighted (multiplicative random effects)	4	-0.29361	0.09024	0.00114		0.74557	0.62471	0.88981	0.00457556	38.1573
Metabolomics	Schizophrenia	GCST90018919	1-oleoylglycerol (18:1) levels	GCST90199676	Maximum likelihood	4	-0.29633	0.14272	0.03787		0.74354	0.56211	0.98354	0.00457556	38.1573
Metabolomics	Schizophrenia	GCST90018919	1-oleoylglycerol (18:1) levels	GCST90199676	MR Egger	4	0.06973	0.58067	0.91539		1.07222	0.34357	3.34625	0.00457556	38.1573
Metabolomics	Schizophrenia	GCST90018919	1-oleoylglycerol (18:1) levels	GCST90199676	Weighted mode	4	-0.3263	0.19453	0.19206		0.72159	0.49284	1.05651	0.00457556	38.1573
Metabolomics	Schizophrenia	GCST90018919	1-oleoylglycerol (18:1) levels	GCST90199676	Weighted median	4	-0.34244	0.16431	0.03715		0.71004	0.51454	0.97981	0.00457556	38.1573
Metabolomics	Schizophrenia	GCST90018919	1-oleoylglycerol (18:1) levels	GCST90199676	Simple median	4	-0.34666	0.17578	0.04859		0.70704	0.50098	0.99787	0.00457556	38.1573
Metabolomics	Schizophrenia	GCST90018919	1-oleoylglycerol (18:1) levels	GCST90199676	Simple mode	4	-0.3263	0.22353	0.24047		0.72159	0.46561	1.11831	0.00457556	38.1573
Metabolomics	Schizophrenia	GCST90018919	N6-carbamoylthreonyladenosine levels	GCST90199762	Inverse variance weighted (fixed effects)	5	-0.41086	0.16986	0.01557	0.0436571	0.66308	0.47531	0.92503	0.00419003	34.9128
Metabolomics	Schizophrenia	GCST90018919	N6-carbamoylthreonyladenosine levels	GCST90199762	Inverse variance weighted (multiplicative random effects)	5	-0.41086	0.0829	0		0.66308	0.56364	0.78007	0.00419003	34.9128
Metabolomics	Schizophrenia	GCST90018919	N6-carbamoylthreonyladenosine levels	GCST90199762	Maximum likelihood	5	-0.41261	0.17391	0.01767		0.66192	0.47073	0.93076	0.00419003	34.9128
Metabolomics	Schizophrenia	GCST90018919	N6-carbamoylthreonyladenosine levels	GCST90199762	MR Egger	5	-0.56282	1.50714	0.73365		0.5696	0.02969	10.9264	0.00419003	34.9128
Metabolomics	Schizophrenia	GCST90018919	N6-carbamoylthreonyladenosine levels	GCST90199762	Weighted mode	5	-0.40758	0.22159	0.13971		0.66526	0.43089	1.0271	0.00419003	34.9128
Metabolomics	Schizophrenia	GCST90018919	N6-carbamoylthreonyladenosine levels	GCST90199762	Weighted median	5	-0.40561	0.20207	0.04472		0.66657	0.44858	0.9905	0.00419003	34.9128
Metabolomics	Schizophrenia	GCST90018919	N6-carbamoylthreonyladenosine levels	GCST90199762	Simple median	5	-0.40626	0.22571	0.07187		0.66613	0.42799	1.03679	0.00419003	34.9128
Metabolomics	Schizophrenia	GCST90018919	N6-carbamoylthreonyladenosine levels	GCST90199762	Simple mode	5	-0.40587	0.25736	0.18992		0.6664	0.40241	1.10358	0.00419003	34.9128
Metabolomics	Schizophrenia	GCST90018919	Taurolithocholate 3-sulfate levels	GCST90199809	Inverse variance weighted (fixed effects)	2	0.29137	0.12404	0.01883	0.0436571	1.33826	1.04943	1.70659	0.0100997	84.8084
Metabolomics	Schizophrenia	GCST90018919	Taurolithocholate 3-sulfate levels	GCST90199809	Inverse variance weighted (multiplicative random effects)	2	0.29137	0.05634	0		1.33826	1.19834	1.49451	0.0100997	84.8084
Metabolomics	Schizophrenia	GCST90018919	Taurolithocholate 3-sulfate levels	GCST90199809	Maximum likelihood	2	0.29133	0.12587	0.02063		1.33821	1.04564	1.71262	0.0100997	84.8084
Metabolomics	Schizophrenia	GCST90018919	N-acetylserine levels	GCST90199828	Inverse variance weighted (fixed effects)	2	0.42778	0.21466	0.04629	0.0488093	1.53384	1.00706	2.33618	0.00508789	42.4338
Metabolomics	Schizophrenia	GCST90018919	N-acetylserine levels	GCST90199828	Inverse variance weighted (multiplicative random effects)	2	0.42778	0.07681	0		1.53384	1.31946	1.78306	0.00508789	42.4338
Metabolomics	Schizophrenia	GCST90018919	N-acetylserine levels	GCST90199828	Maximum likelihood	2	0.42914	0.22076	0.05191		1.53594	0.99645	2.36751	0.00508789	42.4338
Metabolomics	Schizophrenia	GCST90018919	Taurocholenate sulfate levels	GCST90199839	Inverse variance weighted (fixed effects)	8	0.11709	0.0541	0.03044	0.0488093	1.12422	1.01112	1.24997	0.012599	107.875
Metabolomics	Schizophrenia	GCST90018919	Taurocholenate sulfate levels	GCST90199839	Inverse variance weighted (multiplicative random effects)	8	0.11709	0.04977	0.01864		1.12422	1.01973	1.2394	0.012599	107.875
Metabolomics	Schizophrenia	GCST90018919	Taurocholenate sulfate levels	GCST90199839	Maximum likelihood	8	0.11662	0.05438	0.03199		1.12369	1.01008	1.25008	0.012599	107.875
Metabolomics	Schizophrenia	GCST90018919	Taurocholenate sulfate levels	GCST90199839	MR Egger	8	0.08141	0.10765	0.47809		1.08482	0.87847	1.33964	0.012599	107.875
Metabolomics	Schizophrenia	GCST90018919	Taurocholenate sulfate levels	GCST90199839	Weighted mode	8	0.12442	0.06572	0.10022		1.13249	0.99561	1.28817	0.012599	107.875
Metabolomics	Schizophrenia	GCST90018919	Taurocholenate sulfate levels	GCST90199839	Weighted median	8	0.1257	0.06341	0.04745		1.13395	1.00141	1.28402	0.012599	107.875
Metabolomics	Schizophrenia	GCST90018919	Taurocholenate sulfate levels	GCST90199839	Simple median	8	0.18279	0.10296	0.07585		1.20056	0.98116	1.46903	0.012599	107.875
Metabolomics	Schizophrenia	GCST90018919	Taurocholenate sulfate levels	GCST90199839	Simple mode	8	0.22102	0.12424	0.11846		1.24735	0.97777	1.59126	0.012599	107.875
Metabolomics	Schizophrenia	GCST90018919	Sphinganine-1-phosphate levels	GCST90199845	Inverse variance weighted (fixed effects)	100	0.05877	0.02361	0.01278	0.0436571	1.06053	1.01258	1.11075	0.00223121	18.555
Metabolomics	Schizophrenia	GCST90018919	Sphinganine-1-phosphate levels	GCST90199845	Inverse variance weighted (multiplicative random effects)	100	0.05877	0.0195	0.00258		1.06053	1.02076	1.10185	0.00223121	18.555
Metabolomics	Schizophrenia	GCST90018919	Sphinganine-1-phosphate levels	GCST90199845	Maximum likelihood	100	0.0599	0.02516	0.01728		1.06173	1.01064	1.1154	0.00223121	18.555
Metabolomics	Schizophrenia	GCST90018919	Sphinganine-1-phosphate levels	GCST90199845	MR Egger	100	0.06138	0.0297	0.04143		1.0633	1.00317	1.12704	0.00223121	18.555
Metabolomics	Schizophrenia	GCST90018919	Sphinganine-1-phosphate levels	GCST90199845	Weighted mode	100	0.06181	0.03151	0.05261		1.06376	1.00005	1.13152	0.00223121	18.555
Metabolomics	Schizophrenia	GCST90018919	Sphinganine-1-phosphate levels	GCST90199845	Weighted median	100	0.05245	0.04212	0.21302		1.05385	0.97035	1.14454	0.00223121	18.555
Metabolomics	Schizophrenia	GCST90018919	Sphinganine-1-phosphate levels	GCST90199845	Simple median	100	0.05279	0.05224	0.31225		1.0542	0.95161	1.16786	0.00223121	18.555
Metabolomics	Schizophrenia	GCST90018919	Sphinganine-1-phosphate levels	GCST90199845	Simple mode	100	0.04339	0.10544	0.68158		1.04435	0.84936	1.28409	0.00223121	18.555
Metabolomics	Schizophrenia	GCST90018919	Andro steroid monosulfate C19H28O6S (1) levels	GCST90199860	Inverse variance weighted (fixed effects)	12	-0.09069	0.04482	0.04304	0.0488093	0.91331	0.8365	0.99717	0.00942128	80.0487
Metabolomics	Schizophrenia	GCST90018919	Andro steroid monosulfate C19H28O6S (1) levels	GCST90199860	Inverse variance weighted (multiplicative random effects)	12	-0.09069	0.02925	0.00194		0.91331	0.86241	0.9672	0.00942128	80.0487
Metabolomics	Schizophrenia	GCST90018919	Andro steroid monosulfate C19H28O6S (1) levels	GCST90199860	Maximum likelihood	12	-0.09132	0.04503	0.04255		0.91272	0.83562	0.99694	0.00942128	80.0487
Metabolomics	Schizophrenia	GCST90018919	Andro steroid monosulfate C19H28O6S (1) levels	GCST90199860	MR Egger	12	-0.07453	0.06573	0.28334		0.92818	0.81598	1.05581	0.00942128	80.0487
Metabolomics	Schizophrenia	GCST90018919	Andro steroid monosulfate C19H28O6S (1) levels	GCST90199860	Weighted mode	12	-0.06272	0.05535	0.28127		0.93921	0.84265	1.04683	0.00942128	80.0487
Metabolomics	Schizophrenia	GCST90018919	Andro steroid monosulfate C19H28O6S (1) levels	GCST90199860	Weighted median	12	-0.06432	0.05341	0.22847		0.9377	0.84451	1.04119	0.00942128	80.0487
Metabolomics	Schizophrenia	GCST90018919	Andro steroid monosulfate C19H28O6S (1) levels	GCST90199860	Simple median	12	-0.12871	0.08319	0.12184		0.87923	0.74694	1.03495	0.00942128	80.0487
Metabolomics	Schizophrenia	GCST90018919	Andro steroid monosulfate C19H28O6S (1) levels	GCST90199860	Simple mode	12	-0.14076	0.1075	0.21708		0.8687	0.70366	1.07244	0.00942128	80.0487
Metabolomics	Schizophrenia	GCST90018919	Cis-4-decenoate (10:1n6) levels	GCST90199893	Inverse variance weighted (fixed effects)	4	-0.12654	0.05251	0.01596	0.0436571	0.88114	0.79496	0.97666	0.0339117	299.256
Metabolomics	Schizophrenia	GCST90018919	Cis-4-decenoate (10:1n6) levels	GCST90199893	Inverse variance weighted (multiplicative random effects)	4	-0.12654	0.05262	0.01617		0.88114	0.7948	0.97686	0.0339117	299.256
Metabolomics	Schizophrenia	GCST90018919	Cis-4-decenoate (10:1n6) levels	GCST90199893	Maximum likelihood	4	-0.12673	0.0527	0.01619		0.88097	0.79451	0.97684	0.0339117	299.256
Metabolomics	Schizophrenia	GCST90018919	Cis-4-decenoate (10:1n6) levels	GCST90199893	MR Egger	4	-0.14174	0.2709	0.65301		0.86785	0.51033	1.47583	0.0339117	299.256
Metabolomics	Schizophrenia	GCST90018919	Cis-4-decenoate (10:1n6) levels	GCST90199893	Weighted mode	4	-0.10999	0.0587	0.15766		0.89585	0.79849	1.00507	0.0339117	299.256
Metabolomics	Schizophrenia	GCST90018919	Cis-4-decenoate (10:1n6) levels	GCST90199893	Weighted median	4	-0.11649	0.05295	0.0278		0.89004	0.80231	0.98737	0.0339117	299.256
Metabolomics	Schizophrenia	GCST90018919	Cis-4-decenoate (10:1n6) levels	GCST90199893	Simple median	4	-0.12778	0.07799	0.10132		0.88004	0.7553	1.02539	0.0339117	299.256
Metabolomics	Schizophrenia	GCST90018919	Cis-4-decenoate (10:1n6) levels	GCST90199893	Simple mode	4	-0.09734	0.07417	0.28079		0.90725	0.7845	1.04921	0.0339117	299.256
Metabolomics	Schizophrenia	GCST90018919	1-dihomo-linolenylglycerol (20:3) levels	GCST90199976	Inverse variance weighted (fixed effects)	86	-0.07043	0.03524	0.04569	0.0488093	0.93199	0.86979	0.99865	0.00227308	18.9036
Metabolomics	Schizophrenia	GCST90018919	1-dihomo-linolenylglycerol (20:3) levels	GCST90199976	Inverse variance weighted (multiplicative random effects)	86	-0.07043	0.02993	0.01862		0.93199	0.87889	0.98831	0.00227308	18.9036
Metabolomics	Schizophrenia	GCST90018919	1-dihomo-linolenylglycerol (20:3) levels	GCST90199976	Maximum likelihood	86	-0.07062	0.03596	0.04957		0.93182	0.8684	0.99987	0.00227308	18.9036
Metabolomics	Schizophrenia	GCST90018919	1-dihomo-linolenylglycerol (20:3) levels	GCST90199976	MR Egger	86	-0.0807	0.06658	0.22884		0.92247	0.80961	1.05105	0.00227308	18.9036
Metabolomics	Schizophrenia	GCST90018919	1-dihomo-linolenylglycerol (20:3) levels	GCST90199976	Weighted mode	86	-0.00592	0.08885	0.94704		0.9941	0.83521	1.18321	0.00227308	18.9036
Metabolomics	Schizophrenia	GCST90018919	1-dihomo-linolenylglycerol (20:3) levels	GCST90199976	Weighted median	86	-0.05081	0.0534	0.34134		0.95046	0.85602	1.05532	0.00227308	18.9036
Metabolomics	Schizophrenia	GCST90018919	1-dihomo-linolenylglycerol (20:3) levels	GCST90199976	Simple median	86	-0.03902	0.05017	0.43667		0.96173	0.87167	1.0611	0.00227308	18.9036
Metabolomics	Schizophrenia	GCST90018919	1-dihomo-linolenylglycerol (20:3) levels	GCST90199976	Simple mode	86	0.04338	0.12111	0.72112		1.04433	0.82366	1.32413	0.00227308	18.9036
Metabolomics	Schizophrenia	GCST90018919	2-methoxyresorcinol sulfate levels	GCST90199987	Inverse variance weighted (fixed effects)	113	0.05841	0.0295	0.0477	0.0488093	1.06015	1.00059	1.12326	0.00222836	18.5304
Metabolomics	Schizophrenia	GCST90018919	2-methoxyresorcinol sulfate levels	GCST90199987	Inverse variance weighted (multiplicative random effects)	113	0.05841	0.0246	0.01756		1.06015	1.01026	1.11252	0.00222836	18.5304
Metabolomics	Schizophrenia	GCST90018919	2-methoxyresorcinol sulfate levels	GCST90199987	Maximum likelihood	113	0.05962	0.03002	0.04702		1.06143	1.00078	1.12575	0.00222836	18.5304
Metabolomics	Schizophrenia	GCST90018919	2-methoxyresorcinol sulfate levels	GCST90199987	MR Egger	113	0.12661	0.05978	0.0364		1.13497	1.00949	1.27605	0.00222836	18.5304
Metabolomics	Schizophrenia	GCST90018919	2-methoxyresorcinol sulfate levels	GCST90199987	Weighted mode	113	0.0563	0.08419	0.5051		1.05791	0.89698	1.24772	0.00222836	18.5304
Metabolomics	Schizophrenia	GCST90018919	2-methoxyresorcinol sulfate levels	GCST90199987	Weighted median	113	0.06084	0.04306	0.15768		1.06273	0.97672	1.15632	0.00222836	18.5304
Metabolomics	Schizophrenia	GCST90018919	2-methoxyresorcinol sulfate levels	GCST90199987	Simple median	113	0.06098	0.04248	0.15115		1.06288	0.97796	1.15518	0.00222836	18.5304
Metabolomics	Schizophrenia	GCST90018919	2-methoxyresorcinol sulfate levels	GCST90199987	Simple mode	113	0.04231	0.10314	0.6824		1.04322	0.85228	1.27695	0.00222836	18.5304
Metabolomics	Schizophrenia	GCST90018919	N-palmitoyl-sphinganine (d18:0/16:0) levels	GCST90200064	Inverse variance weighted (fixed effects)	85	0.06613	0.02826	0.01928	0.0436571	1.06836	1.0108	1.12921	0.00230202	19.1452
Metabolomics	Schizophrenia	GCST90018919	N-palmitoyl-sphinganine (d18:0/16:0) levels	GCST90200064	Inverse variance weighted (multiplicative random effects)	85	0.06613	0.02589	0.01064		1.06836	1.0155	1.12397	0.00230202	19.1452
Metabolomics	Schizophrenia	GCST90018919	N-palmitoyl-sphinganine (d18:0/16:0) levels	GCST90200064	Maximum likelihood	85	0.06648	0.02932	0.02337		1.06874	1.00905	1.13197	0.00230202	19.1452
Metabolomics	Schizophrenia	GCST90018919	N-palmitoyl-sphinganine (d18:0/16:0) levels	GCST90200064	MR Egger	85	0.0974	0.03825	0.01272		1.1023	1.02269	1.18811	0.00230202	19.1452
Metabolomics	Schizophrenia	GCST90018919	N-palmitoyl-sphinganine (d18:0/16:0) levels	GCST90200064	Weighted mode	85	0.07755	0.03857	0.04756		1.08064	1.00196	1.1655	0.00230202	19.1452
Metabolomics	Schizophrenia	GCST90018919	N-palmitoyl-sphinganine (d18:0/16:0) levels	GCST90200064	Weighted median	85	0.07139	0.04664	0.12589		1.074	0.98017	1.17681	0.00230202	19.1452
Metabolomics	Schizophrenia	GCST90018919	N-palmitoyl-sphinganine (d18:0/16:0) levels	GCST90200064	Simple median	85	0.10089	0.0571	0.07723		1.10615	0.98904	1.23713	0.00230202	19.1452
Metabolomics	Schizophrenia	GCST90018919	N-palmitoyl-sphinganine (d18:0/16:0) levels	GCST90200064	Simple mode	85	0.11606	0.12314	0.34865		1.12306	0.88223	1.42964	0.00230202	19.1452
Metabolomics	Schizophrenia	GCST90018919	Succinoyltaurine levels	GCST90200235	Inverse variance weighted (fixed effects)	6	-0.1439	0.05153	0.00523	0.0436571	0.86597	0.78278	0.95801	0.0208222	180.254
Metabolomics	Schizophrenia	GCST90018919	Succinoyltaurine levels	GCST90200235	Inverse variance weighted (multiplicative random effects)	6	-0.1439	0.03687	0.0001		0.86597	0.8056	0.93087	0.0208222	180.254
Metabolomics	Schizophrenia	GCST90018919	Succinoyltaurine levels	GCST90200235	Maximum likelihood	6	-0.14425	0.05177	0.00533		0.86567	0.78214	0.95812	0.0208222	180.254
Metabolomics	Schizophrenia	GCST90018919	Succinoyltaurine levels	GCST90200235	MR Egger	6	-0.05435	0.13208	0.70181		0.9471	0.73109	1.22694	0.0208222	180.254
Metabolomics	Schizophrenia	GCST90018919	Succinoyltaurine levels	GCST90200235	Weighted mode	6	-0.11167	0.06274	0.13522		0.89434	0.79086	1.01136	0.0208222	180.254
Metabolomics	Schizophrenia	GCST90018919	Succinoyltaurine levels	GCST90200235	Weighted median	6	-0.11214	0.05973	0.06046		0.89392	0.79516	1.00494	0.0208222	180.254
Metabolomics	Schizophrenia	GCST90018919	Succinoyltaurine levels	GCST90200235	Simple median	6	-0.21549	0.08713	0.01339		0.80614	0.67958	0.95627	0.0208222	180.254
Metabolomics	Schizophrenia	GCST90018919	Succinoyltaurine levels	GCST90200235	Simple mode	6	-0.10716	0.09071	0.29057		0.89838	0.75205	1.07318	0.0208222	180.254
Metabolomics	Schizophrenia	GCST90018919	Branched-chain, straight-chain, or cyclopropyl 10:1 fatty acid (1) levels	GCST90200251	Inverse variance weighted (fixed effects)	89	0.08113	0.03184	0.01082	0.0436571	1.08451	1.01891	1.15435	0.00221291	18.4016
Metabolomics	Schizophrenia	GCST90018919	Branched-chain, straight-chain, or cyclopropyl 10:1 fatty acid (1) levels	GCST90200251	Inverse variance weighted (multiplicative random effects)	89	0.08113	0.02737	0.00303		1.08451	1.02788	1.14427	0.00221291	18.4016
Metabolomics	Schizophrenia	GCST90018919	Branched-chain, straight-chain, or cyclopropyl 10:1 fatty acid (1) levels	GCST90200251	Maximum likelihood	89	0.08223	0.03322	0.01332		1.0857	1.01726	1.15876	0.00221291	18.4016
Metabolomics	Schizophrenia	GCST90018919	Branched-chain, straight-chain, or cyclopropyl 10:1 fatty acid (1) levels	GCST90200251	MR Egger	89	0.06736	0.04613	0.14779		1.06968	0.97722	1.1709	0.00221291	18.4016
Metabolomics	Schizophrenia	GCST90018919	Branched-chain, straight-chain, or cyclopropyl 10:1 fatty acid (1) levels	GCST90200251	Weighted mode	89	0.06896	0.04562	0.1342		1.0714	0.97975	1.17161	0.00221291	18.4016
Metabolomics	Schizophrenia	GCST90018919	Branched-chain, straight-chain, or cyclopropyl 10:1 fatty acid (1) levels	GCST90200251	Weighted median	89	0.07648	0.05138	0.13664		1.07948	0.97606	1.19386	0.00221291	18.4016
Metabolomics	Schizophrenia	GCST90018919	Branched-chain, straight-chain, or cyclopropyl 10:1 fatty acid (1) levels	GCST90200251	Simple median	89	0.11319	0.05472	0.0386		1.11984	1.00595	1.24662	0.00221291	18.4016
Metabolomics	Schizophrenia	GCST90018919	Branched-chain, straight-chain, or cyclopropyl 10:1 fatty acid (1) levels	GCST90200251	Simple mode	89	0.14585	0.09584	0.13167		1.15702	0.95886	1.39613	0.00221291	18.4016
Metabolomics	Schizophrenia	GCST90018919	Oleoyl ethanolamide levels	GCST90200299	Inverse variance weighted (fixed effects)	3	-0.24539	0.09444	0.00937	0.0436571	0.7824	0.65019	0.94149	0.0108223	91.5988
Metabolomics	Schizophrenia	GCST90018919	Oleoyl ethanolamide levels	GCST90200299	Inverse variance weighted (multiplicative random effects)	3	-0.24539	0.07504	0.00107		0.7824	0.67539	0.90636	0.0108223	91.5988
Metabolomics	Schizophrenia	GCST90018919	Oleoyl ethanolamide levels	GCST90200299	Maximum likelihood	3	-0.24649	0.09582	0.0101		0.78154	0.64771	0.94301	0.0108223	91.5988
Metabolomics	Schizophrenia	GCST90018919	Oleoyl ethanolamide levels	GCST90200299	MR Egger	3	-0.33204	0.62209	0.68788		0.71746	0.21197	2.42846	0.0108223	91.5988
Metabolomics	Schizophrenia	GCST90018919	Oleoyl ethanolamide levels	GCST90200299	Weighted mode	3	-0.18677	0.10558	0.21892		0.82964	0.67455	1.02037	0.0108223	91.5988
Metabolomics	Schizophrenia	GCST90018919	Oleoyl ethanolamide levels	GCST90200299	Weighted median	3	-0.24295	0.10389	0.01936		0.78431	0.63981	0.96144	0.0108223	91.5988
Metabolomics	Schizophrenia	GCST90018919	Oleoyl ethanolamide levels	GCST90200299	Simple median	3	-0.40609	0.17404	0.01963		0.66625	0.47368	0.9371	0.0108223	91.5988
Metabolomics	Schizophrenia	GCST90018919	Oleoyl ethanolamide levels	GCST90200299	Simple mode	3	-0.43354	0.18683	0.14608		0.64821	0.44945	0.93486	0.0108223	91.5988
Metabolomics	Schizophrenia	GCST90018919	N-acetylalanine levels	GCST90200303	Inverse variance weighted (fixed effects)	2	0.46839	0.23457	0.04585	0.0488093	1.59741	1.00867	2.5298	0.00421259	35.1028
Metabolomics	Schizophrenia	GCST90018919	N-acetylalanine levels	GCST90200303	Inverse variance weighted (multiplicative random effects)	2	0.46839	0.07852	0		1.59741	1.36956	1.86318	0.00421259	35.1028
Metabolomics	Schizophrenia	GCST90018919	N-acetylalanine levels	GCST90200303	Maximum likelihood	2	0.46999	0.24249	0.0526		1.59998	0.99473	2.5735	0.00421259	35.1028
Metabolomics	Schizophrenia	GCST90018919	Creatinine levels	GCST90200366	Inverse variance weighted (fixed effects)	101	-0.08206	0.03973	0.03886	0.0488093	0.92122	0.85221	0.99581	0.00225212	18.7286
Metabolomics	Schizophrenia	GCST90018919	Creatinine levels	GCST90200366	Inverse variance weighted (multiplicative random effects)	101	-0.08206	0.0348	0.01839		0.92122	0.86047	0.98625	0.00225212	18.7286
Metabolomics	Schizophrenia	GCST90018919	Creatinine levels	GCST90200366	Maximum likelihood	101	-0.08228	0.04096	0.04456		0.92102	0.84997	0.99801	0.00225212	18.7286
Metabolomics	Schizophrenia	GCST90018919	Creatinine levels	GCST90200366	MR Egger	101	-0.00596	0.07336	0.93543		0.99406	0.86093	1.14777	0.00225212	18.7286
Metabolomics	Schizophrenia	GCST90018919	Creatinine levels	GCST90200366	Weighted mode	101	-0.10208	0.11322	0.36944		0.90296	0.72325	1.12731	0.00225212	18.7286
Metabolomics	Schizophrenia	GCST90018919	Creatinine levels	GCST90200366	Weighted median	101	-0.095	0.06395	0.13742		0.90937	0.80224	1.03081	0.00225212	18.7286
Metabolomics	Schizophrenia	GCST90018919	Creatinine levels	GCST90200366	Simple median	101	-0.09791	0.06142	0.11094		0.90673	0.80389	1.02274	0.00225212	18.7286
Metabolomics	Schizophrenia	GCST90018919	Creatinine levels	GCST90200366	Simple mode	101	-0.20334	0.1495	0.17685		0.816	0.60874	1.09383	0.00225212	18.7286
Metabolomics	Schizophrenia	GCST90018919	Cystathionine levels	GCST90200383	Inverse variance weighted (fixed effects)	2	0.33568	0.1548	0.03013	0.0488093	1.39889	1.03279	1.89476	0.0109186	91.9558
Metabolomics	Schizophrenia	GCST90018919	Cystathionine levels	GCST90200383	Inverse variance weighted (multiplicative random effects)	2	0.33568	0.03721	0		1.39889	1.3005	1.50472	0.0109186	91.9558
Metabolomics	Schizophrenia	GCST90018919	Cystathionine levels	GCST90200383	Maximum likelihood	2	0.33538	0.15671	0.03234		1.39847	1.02863	1.90127	0.0109186	91.9558
Metabolomics	Schizophrenia	GCST90018919	X-11372 levels	GCST90200460	Inverse variance weighted (fixed effects)	3	0.33935	0.14271	0.01741	0.0436571	1.40404	1.06146	1.85718	0.00594867	49.6985
Metabolomics	Schizophrenia	GCST90018919	X-11372 levels	GCST90200460	Inverse variance weighted (multiplicative random effects)	3	0.33935	0.10593	0.00136		1.40404	1.14081	1.728	0.00594867	49.6985
Metabolomics	Schizophrenia	GCST90018919	X-11372 levels	GCST90200460	Maximum likelihood	3	0.34147	0.14731	0.02045		1.40702	1.05416	1.87799	0.00594867	49.6985
Metabolomics	Schizophrenia	GCST90018919	X-11372 levels	GCST90200460	MR Egger	3	0.02448	0.54654	0.9715		1.02479	0.35108	2.99128	0.00594867	49.6985
Metabolomics	Schizophrenia	GCST90018919	X-11372 levels	GCST90200460	Weighted mode	3	0.30521	0.16506	0.20568		1.35691	0.98187	1.87521	0.00594867	49.6985
Metabolomics	Schizophrenia	GCST90018919	X-11372 levels	GCST90200460	Weighted median	3	0.30994	0.15108	0.04022		1.36335	1.01392	1.8332	0.00594867	49.6985
Metabolomics	Schizophrenia	GCST90018919	X-11372 levels	GCST90200460	Simple median	3	0.34535	0.21133	0.10222		1.41248	0.93346	2.13731	0.00594867	49.6985
Metabolomics	Schizophrenia	GCST90018919	X-11372 levels	GCST90200460	Simple mode	3	0.31977	0.19344	0.24014		1.37681	0.94235	2.01157	0.00594867	49.6985
Metabolomics	Schizophrenia	GCST90018919	X-17690 levels	GCST90200555	Inverse variance weighted (fixed effects)	9	-0.23333	0.08682	0.0072	0.0436571	0.79189	0.66798	0.93879	0.00569705	47.6549
Metabolomics	Schizophrenia	GCST90018919	X-17690 levels	GCST90200555	Inverse variance weighted (multiplicative random effects)	9	-0.23333	0.04124	0		0.79189	0.7304	0.85855	0.00569705	47.6549
Metabolomics	Schizophrenia	GCST90018919	X-17690 levels	GCST90200555	Maximum likelihood	9	-0.23502	0.08814	0.00766		0.79056	0.66513	0.93963	0.00569705	47.6549
Metabolomics	Schizophrenia	GCST90018919	X-17690 levels	GCST90200555	MR Egger	9	-0.36673	0.361	0.3435		0.69299	0.34154	1.40611	0.00569705	47.6549
Metabolomics	Schizophrenia	GCST90018919	X-17690 levels	GCST90200555	Weighted mode	9	-0.23037	0.1347	0.12559		0.79424	0.60995	1.03422	0.00569705	47.6549
Metabolomics	Schizophrenia	GCST90018919	X-17690 levels	GCST90200555	Weighted median	9	-0.22616	0.11183	0.04313		0.79759	0.64061	0.99304	0.00569705	47.6549
Metabolomics	Schizophrenia	GCST90018919	X-17690 levels	GCST90200555	Simple median	9	-0.25567	0.12356	0.03853		0.7744	0.60784	0.9866	0.00569705	47.6549
Metabolomics	Schizophrenia	GCST90018919	X-17690 levels	GCST90200555	Simple mode	9	-0.27086	0.16689	0.14324		0.76272	0.54993	1.05785	0.00569705	47.6549
Metabolomics	Schizophrenia	GCST90018919	X-19438 levels	GCST90200568	Inverse variance weighted (fixed effects)	83	0.07064	0.03585	0.04881	0.0488093	1.0732	1.00037	1.15133	0.00229035	19.0475
Metabolomics	Schizophrenia	GCST90018919	X-19438 levels	GCST90200568	Inverse variance weighted (multiplicative random effects)	83	0.07064	0.03158	0.02528		1.0732	1.00879	1.14172	0.00229035	19.0475
Metabolomics	Schizophrenia	GCST90018919	X-19438 levels	GCST90200568	Maximum likelihood	83	0.07186	0.03648	0.04886		1.0745	1.00036	1.15414	0.00229035	19.0475
Metabolomics	Schizophrenia	GCST90018919	X-19438 levels	GCST90200568	MR Egger	83	0.11887	0.06719	0.08064		1.12622	0.98726	1.28474	0.00229035	19.0475
Metabolomics	Schizophrenia	GCST90018919	X-19438 levels	GCST90200568	Weighted mode	83	0.14722	0.07921	0.06666		1.15861	0.99201	1.35318	0.00229035	19.0475
Metabolomics	Schizophrenia	GCST90018919	X-19438 levels	GCST90200568	Weighted median	83	0.13531	0.05731	0.01822		1.14489	1.02326	1.28099	0.00229035	19.0475
Metabolomics	Schizophrenia	GCST90018919	X-19438 levels	GCST90200568	Simple median	83	0.07479	0.05649	0.18555		1.07766	0.9647	1.20384	0.00229035	19.0475
Metabolomics	Schizophrenia	GCST90018919	X-19438 levels	GCST90200568	Simple mode	83	0.12363	0.11247	0.27488		1.1316	0.90773	1.41069	0.00229035	19.0475
Metabolomics	Schizophrenia	GCST90018919	X-18921 levels	GCST90200570	Inverse variance weighted (fixed effects)	3	-0.1238	0.06188	0.04542	0.0488093	0.88356	0.78265	0.99748	0.0303891	267.674
Metabolomics	Schizophrenia	GCST90018919	X-18921 levels	GCST90200570	Inverse variance weighted (multiplicative random effects)	3	-0.1238	0.05104	0.01528		0.88356	0.79945	0.97652	0.0303891	267.674
Metabolomics	Schizophrenia	GCST90018919	X-18921 levels	GCST90200570	Maximum likelihood	3	-0.124	0.06209	0.04579		0.88338	0.78216	0.99769	0.0303891	267.674
Metabolomics	Schizophrenia	GCST90018919	X-18921 levels	GCST90200570	MR Egger	3	0.00207	0.1639	0.99198		1.00207	0.72675	1.38169	0.0303891	267.674
Metabolomics	Schizophrenia	GCST90018919	X-18921 levels	GCST90200570	Weighted mode	3	-0.09581	0.07098	0.30957		0.90864	0.79062	1.04427	0.0303891	267.674
Metabolomics	Schizophrenia	GCST90018919	X-18921 levels	GCST90200570	Weighted median	3	-0.10978	0.06612	0.09683		0.89603	0.78712	1.02001	0.0303891	267.674
Metabolomics	Schizophrenia	GCST90018919	X-18921 levels	GCST90200570	Simple median	3	-0.09738	0.09754	0.31809		0.90721	0.74935	1.09833	0.0303891	267.674
Metabolomics	Schizophrenia	GCST90018919	X-18921 levels	GCST90200570	Simple mode	3	-0.08303	0.10347	0.5065		0.92033	0.75139	1.12724	0.0303891	267.674
Metabolomics	Schizophrenia	GCST90018919	X-21312 levels	GCST90200577	Inverse variance weighted (fixed effects)	8	-0.19378	0.08327	0.01996	0.0436571	0.82384	0.69978	0.96989	0.00526546	43.9376
Metabolomics	Schizophrenia	GCST90018919	X-21312 levels	GCST90200577	Inverse variance weighted (multiplicative random effects)	8	-0.19378	0.04149	0		0.82384	0.7595	0.89363	0.00526546	43.9376
Metabolomics	Schizophrenia	GCST90018919	X-21312 levels	GCST90200577	Maximum likelihood	8	-0.19458	0.08402	0.02056		0.82318	0.69819	0.97054	0.00526546	43.9376
Metabolomics	Schizophrenia	GCST90018919	X-21312 levels	GCST90200577	MR Egger	8	-0.4445	0.60269	0.48863		0.64115	0.19676	2.08919	0.00526546	43.9376
Metabolomics	Schizophrenia	GCST90018919	X-21312 levels	GCST90200577	Weighted mode	8	-0.22923	0.13852	0.14194		0.79515	0.60609	1.04318	0.00526546	43.9376
Metabolomics	Schizophrenia	GCST90018919	X-21312 levels	GCST90200577	Weighted median	8	-0.21597	0.10448	0.03873		0.80576	0.65655	0.98888	0.00526546	43.9376
Metabolomics	Schizophrenia	GCST90018919	X-21312 levels	GCST90200577	Simple median	8	-0.20107	0.10537	0.05636		0.81785	0.66525	1.00547	0.00526546	43.9376
Metabolomics	Schizophrenia	GCST90018919	X-21312 levels	GCST90200577	Simple mode	8	-0.21485	0.14334	0.17758		0.80666	0.60909	1.06833	0.00526546	43.9376
Metabolomics	Schizophrenia	GCST90018919	X-21736 levels	GCST90200584	Inverse variance weighted (fixed effects)	2	-0.51811	0.20498	0.01148	0.0436571	0.59564	0.39857	0.89016	0.00446836	37.2405
Metabolomics	Schizophrenia	GCST90018919	X-21736 levels	GCST90200584	Inverse variance weighted (multiplicative random effects)	2	-0.51811	0.02523	0		0.59564	0.56691	0.62584	0.00446836	37.2405
Metabolomics	Schizophrenia	GCST90018919	X-21736 levels	GCST90200584	Maximum likelihood	2	-0.51818	0.21359	0.01527		0.5956	0.39187	0.90526	0.00446836	37.2405
Metabolomics	Schizophrenia	GCST90018919	X-21607 levels	GCST90200592	Inverse variance weighted (fixed effects)	4	-0.13366	0.06258	0.03269	0.0488093	0.87489	0.7739	0.98906	0.0223601	190.997
Metabolomics	Schizophrenia	GCST90018919	X-21607 levels	GCST90200592	Inverse variance weighted (multiplicative random effects)	4	-0.13366	0.03299	5e-05		0.87489	0.8201	0.93334	0.0223601	190.997
Metabolomics	Schizophrenia	GCST90018919	X-21607 levels	GCST90200592	Maximum likelihood	4	-0.13381	0.06281	0.03314		0.87475	0.77342	0.98936	0.0223601	190.997
Metabolomics	Schizophrenia	GCST90018919	X-21607 levels	GCST90200592	MR Egger	4	-0.39962	0.30157	0.31625		0.67057	0.37131	1.21101	0.0223601	190.997
Metabolomics	Schizophrenia	GCST90018919	X-21607 levels	GCST90200592	Weighted mode	4	-0.15879	0.08251	0.14998		0.85318	0.72578	1.00294	0.0223601	190.997
Metabolomics	Schizophrenia	GCST90018919	X-21607 levels	GCST90200592	Weighted median	4	-0.15604	0.07356	0.0339		0.85552	0.74066	0.9882	0.0223601	190.997
Metabolomics	Schizophrenia	GCST90018919	X-21607 levels	GCST90200592	Simple median	4	-0.10692	0.07887	0.17517		0.89859	0.7699	1.04881	0.0223601	190.997
Metabolomics	Schizophrenia	GCST90018919	X-21607 levels	GCST90200592	Simple mode	4	-0.14603	0.09074	0.20593		0.86413	0.72333	1.03234	0.0223601	190.997
Metabolomics	Schizophrenia	GCST90018919	Androsterone glucuronide levels	GCST90200688	Inverse variance weighted (fixed effects)	13	0.16077	0.06312	0.01086	0.0436571	1.17441	1.03775	1.32907	0.0150403	133.993
Metabolomics	Schizophrenia	GCST90018919	Androsterone glucuronide levels	GCST90200688	Inverse variance weighted (multiplicative random effects)	13	0.16077	0.05885	0.0063		1.17441	1.04646	1.31801	0.0150403	133.993
Metabolomics	Schizophrenia	GCST90018919	Androsterone glucuronide levels	GCST90200688	Maximum likelihood	13	0.16274	0.06358	0.01049		1.17673	1.03885	1.33291	0.0150403	133.993
Metabolomics	Schizophrenia	GCST90018919	Androsterone glucuronide levels	GCST90200688	MR Egger	13	0.17502	0.10288	0.11698		1.19127	0.97372	1.45741	0.0150403	133.993
Metabolomics	Schizophrenia	GCST90018919	Androsterone glucuronide levels	GCST90200688	Weighted mode	13	0.23947	0.09947	0.03307		1.27058	1.04551	1.5441	0.0150403	133.993
Metabolomics	Schizophrenia	GCST90018919	Androsterone glucuronide levels	GCST90200688	Weighted median	13	0.21369	0.08449	0.01143		1.23824	1.04926	1.46126	0.0150403	133.993
Metabolomics	Schizophrenia	GCST90018919	Androsterone glucuronide levels	GCST90200688	Simple median	13	0.21093	0.08951	0.01845		1.23483	1.03613	1.47164	0.0150403	133.993
Metabolomics	Schizophrenia	GCST90018919	Androsterone glucuronide levels	GCST90200688	Simple mode	13	0.26338	0.10975	0.03353		1.30132	1.04945	1.61364	0.0150403	133.993
Metabolomics	Schizophrenia	GCST90018919	Adenosine 5'-diphosphate (ADP) to arginine ratio	GCST90200736	Inverse variance weighted (fixed effects)	109	-0.06578	0.02664	0.01356	0.0436571	0.93634	0.8887	0.98654	0.00220347	18.323
Metabolomics	Schizophrenia	GCST90018919	Adenosine 5'-diphosphate (ADP) to arginine ratio	GCST90200736	Inverse variance weighted (multiplicative random effects)	109	-0.06578	0.02574	0.0106		0.93634	0.89028	0.98479	0.00220347	18.323
Metabolomics	Schizophrenia	GCST90018919	Adenosine 5'-diphosphate (ADP) to arginine ratio	GCST90200736	Maximum likelihood	109	-0.06695	0.02727	0.0141		0.93525	0.88656	0.9866	0.00220347	18.323
Metabolomics	Schizophrenia	GCST90018919	Adenosine 5'-diphosphate (ADP) to arginine ratio	GCST90200736	MR Egger	109	-0.07447	0.05027	0.1414		0.92823	0.84114	1.02434	0.00220347	18.323
Metabolomics	Schizophrenia	GCST90018919	Adenosine 5'-diphosphate (ADP) to arginine ratio	GCST90200736	Weighted mode	109	-0.11742	0.06487	0.07305		0.88921	0.78305	1.00977	0.00220347	18.323
Metabolomics	Schizophrenia	GCST90018919	Adenosine 5'-diphosphate (ADP) to arginine ratio	GCST90200736	Weighted median	109	-0.08418	0.04201	0.04512		0.91927	0.8466	0.99817	0.00220347	18.323
Metabolomics	Schizophrenia	GCST90018919	Adenosine 5'-diphosphate (ADP) to arginine ratio	GCST90200736	Simple median	109	-0.07931	0.0409	0.05251		0.92375	0.85259	1.00086	0.00220347	18.323
Metabolomics	Schizophrenia	GCST90018919	Adenosine 5'-diphosphate (ADP) to arginine ratio	GCST90200736	Simple mode	109	-0.19271	0.09977	0.05604		0.82472	0.67824	1.00285	0.00220347	18.323
Metabolomics	Schizophrenia	GCST90018919	Histidine to trans-urocanate ratio	GCST90200759	Inverse variance weighted (fixed effects)	3	-0.17301	0.08329	0.0378	0.0488093	0.84113	0.71444	0.9903	0.0162957	139.662
Metabolomics	Schizophrenia	GCST90018919	Histidine to trans-urocanate ratio	GCST90200759	Inverse variance weighted (multiplicative random effects)	3	-0.17301	0.02895	0		0.84113	0.79473	0.89025	0.0162957	139.662
Metabolomics	Schizophrenia	GCST90018919	Histidine to trans-urocanate ratio	GCST90200759	Maximum likelihood	3	-0.17307	0.08372	0.03871		0.84108	0.7138	0.99106	0.0162957	139.662
Metabolomics	Schizophrenia	GCST90018919	Histidine to trans-urocanate ratio	GCST90200759	MR Egger	3	-0.14031	0.27046	0.69534		0.86909	0.5115	1.47667	0.0162957	139.662
Metabolomics	Schizophrenia	GCST90018919	Histidine to trans-urocanate ratio	GCST90200759	Weighted mode	3	-0.18036	0.09154	0.18762		0.83497	0.69783	0.99907	0.0162957	139.662
Metabolomics	Schizophrenia	GCST90018919	Histidine to trans-urocanate ratio	GCST90200759	Weighted median	3	-0.17939	0.08595	0.03687		0.83578	0.7062	0.98913	0.0162957	139.662
Metabolomics	Schizophrenia	GCST90018919	Histidine to trans-urocanate ratio	GCST90200759	Simple median	3	-0.1745	0.12306	0.15619		0.83987	0.65988	1.06897	0.0162957	139.662
Metabolomics	Schizophrenia	GCST90018919	Histidine to trans-urocanate ratio	GCST90200759	Simple mode	3	-0.19766	0.1206	0.24288		0.82065	0.6479	1.03947	0.0162957	139.662
Metabolomics	Schizophrenia	GCST90018919	Adenosine 5'-diphosphate (ADP) to N-palmitoyl-sphingosine (d18:1 to 16:0) ratio	GCST90200823	Inverse variance weighted (fixed effects)	94	-0.06606	0.02707	0.01468	0.0436571	0.93607	0.88769	0.98709	0.00222812	18.5284
Metabolomics	Schizophrenia	GCST90018919	Adenosine 5'-diphosphate (ADP) to N-palmitoyl-sphingosine (d18:1 to 16:0) ratio	GCST90200823	Inverse variance weighted (multiplicative random effects)	94	-0.06606	0.02409	0.00611		0.93607	0.89289	0.98134	0.00222812	18.5284
Metabolomics	Schizophrenia	GCST90018919	Adenosine 5'-diphosphate (ADP) to N-palmitoyl-sphingosine (d18:1 to 16:0) ratio	GCST90200823	Maximum likelihood	94	-0.06739	0.0276	0.01464		0.93483	0.8856	0.9868	0.00222812	18.5284
Metabolomics	Schizophrenia	GCST90018919	Adenosine 5'-diphosphate (ADP) to N-palmitoyl-sphingosine (d18:1 to 16:0) ratio	GCST90200823	MR Egger	94	-0.16116	0.0482	0.0012		0.85116	0.77442	0.93549	0.00222812	18.5284
Metabolomics	Schizophrenia	GCST90018919	Adenosine 5'-diphosphate (ADP) to N-palmitoyl-sphingosine (d18:1 to 16:0) ratio	GCST90200823	Weighted mode	94	-0.10058	0.06583	0.12992		0.90431	0.79485	1.02885	0.00222812	18.5284
Metabolomics	Schizophrenia	GCST90018919	Adenosine 5'-diphosphate (ADP) to N-palmitoyl-sphingosine (d18:1 to 16:0) ratio	GCST90200823	Weighted median	94	-0.09657	0.04014	0.01612		0.90795	0.83926	0.98226	0.00222812	18.5284
Metabolomics	Schizophrenia	GCST90018919	Adenosine 5'-diphosphate (ADP) to N-palmitoyl-sphingosine (d18:1 to 16:0) ratio	GCST90200823	Simple median	94	-0.0723	0.04112	0.0787		0.93025	0.85822	1.00833	0.00222812	18.5284
Metabolomics	Schizophrenia	GCST90018919	Adenosine 5'-diphosphate (ADP) to N-palmitoyl-sphingosine (d18:1 to 16:0) ratio	GCST90200823	Simple mode	94	-0.07325	0.08945	0.41492		0.92937	0.77992	1.10745	0.00222812	18.5284
Metabolomics	Schizophrenia	GCST90018919	Histidine to phosphate ratio	GCST90200861	Inverse variance weighted (fixed effects)	115	0.07892	0.03525	0.02515	0.0473042	1.08212	1.00988	1.15953	0.00226265	18.8166
Metabolomics	Schizophrenia	GCST90018919	Histidine to phosphate ratio	GCST90200861	Inverse variance weighted (multiplicative random effects)	115	0.07892	0.02937	0.0072		1.08212	1.02159	1.14623	0.00226265	18.8166
Metabolomics	Schizophrenia	GCST90018919	Histidine to phosphate ratio	GCST90200861	Maximum likelihood	115	0.07998	0.03596	0.02615		1.08326	1.00954	1.16237	0.00226265	18.8166
Metabolomics	Schizophrenia	GCST90018919	Histidine to phosphate ratio	GCST90200861	MR Egger	115	0.08779	0.07112	0.21959		1.09176	0.94971	1.25506	0.00226265	18.8166
Metabolomics	Schizophrenia	GCST90018919	Histidine to phosphate ratio	GCST90200861	Weighted mode	115	0.02551	0.10854	0.81459		1.02584	0.82926	1.26901	0.00226265	18.8166
Metabolomics	Schizophrenia	GCST90018919	Histidine to phosphate ratio	GCST90200861	Weighted median	115	0.04339	0.0519	0.40313		1.04435	0.94333	1.15619	0.00226265	18.8166
Metabolomics	Schizophrenia	GCST90018919	Histidine to phosphate ratio	GCST90200861	Simple median	115	0.04589	0.05205	0.37788		1.04696	0.94543	1.1594	0.00226265	18.8166
Metabolomics	Schizophrenia	GCST90018919	Histidine to phosphate ratio	GCST90200861	Simple mode	115	-0.02236	0.12121	0.85398		0.97789	0.77111	1.24013	0.00226265	18.8166
Metabolomics	Schizophrenia	GCST90018919	Inosine 5'-monophosphate (IMP) to urate ratio	GCST90200963	Inverse variance weighted (fixed effects)	95	0.06667	0.03095	0.03122	0.0488093	1.06894	1.00603	1.13579	0.00221694	18.4353
Metabolomics	Schizophrenia	GCST90018919	Inosine 5'-monophosphate (IMP) to urate ratio	GCST90200963	Inverse variance weighted (multiplicative random effects)	95	0.06667	0.02682	0.01291		1.06894	1.01421	1.12663	0.00221694	18.4353
Metabolomics	Schizophrenia	GCST90018919	Inosine 5'-monophosphate (IMP) to urate ratio	GCST90200963	Maximum likelihood	95	0.06872	0.03166	0.02996		1.07113	1.00669	1.13971	0.00221694	18.4353
Metabolomics	Schizophrenia	GCST90018919	Inosine 5'-monophosphate (IMP) to urate ratio	GCST90200963	MR Egger	95	0.00514	0.07005	0.94161		1.00516	0.8762	1.1531	0.00221694	18.4353
Metabolomics	Schizophrenia	GCST90018919	Inosine 5'-monophosphate (IMP) to urate ratio	GCST90200963	Weighted mode	95	0.15877	0.09327	0.09202		1.17207	0.97624	1.40718	0.00221694	18.4353
Metabolomics	Schizophrenia	GCST90018919	Inosine 5'-monophosphate (IMP) to urate ratio	GCST90200963	Weighted median	95	0.08871	0.04421	0.0448		1.09276	1.00206	1.19167	0.00221694	18.4353
Metabolomics	Schizophrenia	GCST90018919	Inosine 5'-monophosphate (IMP) to urate ratio	GCST90200963	Simple median	95	0.08827	0.04524	0.05101		1.09229	0.99961	1.19356	0.00221694	18.4353
Metabolomics	Schizophrenia	GCST90018919	Inosine 5'-monophosphate (IMP) to urate ratio	GCST90200963	Simple mode	95	0.17471	0.1033	0.09408		1.1909	0.97263	1.45816	0.00221694	18.4353
Metabolomics	Schizophrenia	GCST90018919	Caffeine to paraxanthine ratio	GCST90200978	Inverse variance weighted (fixed effects)	6	-0.16661	0.08144	0.04076	0.0488093	0.84653	0.72164	0.99302	0.00827669	69.4617
Metabolomics	Schizophrenia	GCST90018919	Caffeine to paraxanthine ratio	GCST90200978	Inverse variance weighted (multiplicative random effects)	6	-0.16661	0.08072	0.03901		0.84653	0.72265	0.99164	0.00827669	69.4617
Metabolomics	Schizophrenia	GCST90018919	Caffeine to paraxanthine ratio	GCST90200978	Maximum likelihood	6	-0.16857	0.08234	0.04064		0.84487	0.71895	0.99285	0.00827669	69.4617
Metabolomics	Schizophrenia	GCST90018919	Caffeine to paraxanthine ratio	GCST90200978	MR Egger	6	0.21995	0.33791	0.5506		1.24602	0.64252	2.41637	0.00827669	69.4617
Metabolomics	Schizophrenia	GCST90018919	Caffeine to paraxanthine ratio	GCST90200978	Weighted mode	6	-0.18311	0.1149	0.1719		0.83268	0.66477	1.043	0.00827669	69.4617
Metabolomics	Schizophrenia	GCST90018919	Caffeine to paraxanthine ratio	GCST90200978	Weighted median	6	-0.1905	0.09682	0.0491		0.82654	0.68368	0.99926	0.00827669	69.4617
Metabolomics	Schizophrenia	GCST90018919	Caffeine to paraxanthine ratio	GCST90200978	Simple median	6	-0.20128	0.10199	0.04844		0.81768	0.66953	0.99863	0.00827669	69.4617
Metabolomics	Schizophrenia	GCST90018919	Caffeine to paraxanthine ratio	GCST90200978	Simple mode	6	-0.21998	0.14145	0.18063		0.80254	0.60822	1.05893	0.00827669	69.4617

## Sheet: Table S7
Table S7 Sensitive analysis of the association between identified plasma metabolomics and schizophrenia
Outcome	Exposure_type	Exposure_ID	Exposure_trait	Pleiotropy					Heterogenenity						MR steiger directionality
				MR_egger_intercept	MR_egger_se	MR_egger_Pval	MR_PRESSO_Global_RSSobs	MR_PRESSO_Global_Pval	IVW_Q	IVW_Q_df	IVW_Q_pval	MR_egger_Q	MR_egger_Q_df	MR_egger_Q_pval	Correct_causal_direction	Steiger_pval
GCST90018919(Schizophrenia)	Metabolomics	GCST90199639	Imidazole lactate levels	-0.0168236	0.0162204	0.326711	6.26381	0.897	3.82958	9	0.922267	4.90533	10	0.897411	TRUE	0
GCST90018919(Schizophrenia)	Metabolomics	GCST90199653	1-myristoyl-2-palmitoyl-gpc (14:0/16:0) levels	-0.0109345	0.00798587	0.173963	87.0546	0.879	83.5726	101	0.895651	85.4474	102	0.881187	TRUE	0
GCST90018919(Schizophrenia)	Metabolomics	GCST90199662	Isovalerate (i5:0) levels	0.00266598	0.00708482	0.707647	72.278	0.862	70.7136	84	0.849093	70.8552	85	0.864278	TRUE	0
GCST90018919(Schizophrenia)	Metabolomics	GCST90199667	Erythritol levels	-0.074071	0.0629296	0.448341	NA	NA	0.451759	1	0.501501	1.8372	2	0.399078	TRUE	8.22518e-39
GCST90018919(Schizophrenia)	Metabolomics	GCST90199676	1-oleoylglycerol (18:1) levels	-0.0606694	0.0941295	0.585287	2.00431	0.784	0.844297	2	0.655637	1.25972	3	0.73872	TRUE	6.86571e-28
GCST90018919(Schizophrenia)	Metabolomics	GCST90199762	N6-carbamoylthreonyladenosine levels	0.0188966	0.186219	0.925576	1.15071	0.942	0.942461	3	0.815171	0.952758	4	0.916873	TRUE	1.22561e-31
GCST90018919(Schizophrenia)	Metabolomics	GCST90199809	Taurolithocholate 3-sulfate levels	NA	NA	NA	NA	NA	0.206302	1	0.649681	NA	NA	NA	TRUE	5.94254e-31
GCST90018919(Schizophrenia)	Metabolomics	GCST90199828	N-acetylserine levels	NA	NA	NA	NA	NA	0.128046	1	0.720467	NA	NA	NA	TRUE	7.72847e-16
GCST90018919(Schizophrenia)	Metabolomics	GCST90199839	Taurocholenate sulfate levels	0.00968391	0.0252646	0.714711	6.96186	0.655	5.77729	6	0.448595	5.92421	7	0.548626	TRUE	4.25112e-166
GCST90018919(Schizophrenia)	Metabolomics	GCST90199845	Sphinganine-1-phosphate levels	-0.000790101	0.00546453	0.885334	68.2343	0.997	67.547	98	0.991891	67.5679	99	0.993394	TRUE	0
GCST90018919(Schizophrenia)	Metabolomics	GCST90199860	Andro steroid monosulfate C19H28O6S (1) levels	-0.00686004	0.0204158	0.743803	6.72663	0.902	4.57337	10	0.917798	4.68628	11	0.945403	TRUE	4.62596e-189
GCST90018919(Schizophrenia)	Metabolomics	GCST90199893	Cis-4-decenoate (10:1n6) levels	0.00535987	0.0927873	0.959188	4.16222	0.562	3.00697	2	0.222353	3.01199	3	0.38978	TRUE	1.61152e-236
GCST90018919(Schizophrenia)	Metabolomics	GCST90199976	1-dihomo-linolenylglycerol (20:3) levels	0.00151689	0.00833749	0.856072	62.7077	0.973	61.2682	84	0.970633	61.3013	85	0.975485	TRUE	0
GCST90018919(Schizophrenia)	Metabolomics	GCST90199987	2-methoxyresorcinol sulfate levels	-0.0109967	0.00838324	0.192313	79.078	0.99	76.1372	111	0.995292	77.8579	112	0.99413	TRUE	0
GCST90018919(Schizophrenia)	Metabolomics	GCST90200064	N-palmitoyl-sphinganine (d18:0/16:0) levels	-0.00720324	0.00593578	0.22837	71.3609	0.886	69.0315	83	0.864165	70.5041	84	0.853301	TRUE	0
GCST90018919(Schizophrenia)	Metabolomics	GCST90200235	Succinoyltaurine levels	-0.0272687	0.0370304	0.502349	3.38986	0.788	2.01724	4	0.732588	2.5595	5	0.767509	TRUE	2.48008e-212
GCST90018919(Schizophrenia)	Metabolomics	GCST90200251	Branched-chain, straight-chain, or cyclopropyl 10:1 fatty acid (1) levels	0.00271702	0.00658584	0.680947	66.2902	0.969	64.8495	87	0.963739	65.0197	88	0.968537	TRUE	0
GCST90018919(Schizophrenia)	Metabolomics	GCST90200299	Oleoyl ethanolamide levels	0.023669	0.167493	0.910629	NA	NA	1.23793	1	0.265871	1.26265	2	0.531887	TRUE	9.30051e-50
GCST90018919(Schizophrenia)	Metabolomics	GCST90200303	N-acetylalanine levels	NA	NA	NA	NA	NA	0.112052	1	0.73782	NA	NA	NA	TRUE	3.69372e-13
GCST90018919(Schizophrenia)	Metabolomics	GCST90200366	Creatinine levels	-0.00929779	0.00753478	0.220131	78.5727	0.95	75.2346	99	0.963947	76.7573	100	0.959364	TRUE	0
GCST90018919(Schizophrenia)	Metabolomics	GCST90200383	Cystathionine levels	NA	NA	NA	NA	NA	0.0577733	1	0.810051	NA	NA	NA	TRUE	6.12791e-34
GCST90018919(Schizophrenia)	Metabolomics	GCST90200460	X-11372 levels	0.0443982	0.0743915	0.65745	NA	NA	0.745721	1	0.387834	1.10191	2	0.576398	TRUE	7.01452e-27
GCST90018919(Schizophrenia)	Metabolomics	GCST90200555	X-17690 levels	0.0222283	0.0583871	0.714711	2.21155	0.988	1.65975	7	0.976259	1.80469	8	0.986425	TRUE	1.43325e-79
GCST90018919(Schizophrenia)	Metabolomics	GCST90200568	X-19438 levels	-0.00764527	0.00900854	0.398567	65.3889	0.931	62.8849	81	0.932195	63.6051	82	0.934143	TRUE	0
GCST90018919(Schizophrenia)	Metabolomics	GCST90200570	X-18921 levels	-0.0397581	0.0479416	0.559233	NA	NA	0.673012	1	0.412003	1.36076	2	0.506425	TRUE	1.64409e-154
GCST90018919(Schizophrenia)	Metabolomics	GCST90200577	X-21312 levels	0.0474204	0.112899	0.689094	2.27028	0.975	1.56146	6	0.955308	1.73788	7	0.972916	TRUE	2.5834e-65
GCST90018919(Schizophrenia)	Metabolomics	GCST90200584	X-21736 levels	NA	NA	NA	NA	NA	0.0151461	1	0.902052	NA	NA	NA	TRUE	2.14107e-13
GCST90018919(Schizophrenia)	Metabolomics	GCST90200592	X-21607 levels	0.0644125	0.0714456	0.462444	1.47522	0.856	0.0211788	2	0.989466	0.833987	3	0.841322	TRUE	6.17205e-149
GCST90018919(Schizophrenia)	Metabolomics	GCST90200688	Androsterone glucuronide levels	-0.00478976	0.027309	0.863959	12.0527	0.603	10.4019	11	0.494636	10.4327	12	0.578057	TRUE	0
GCST90018919(Schizophrenia)	Metabolomics	GCST90200736	Adenosine 5'-diphosphate (ADP) to arginine ratio	0.00163387	0.00800618	0.838681	102.544	0.685	100.734	107	0.652157	100.776	108	0.676272	TRUE	0
GCST90018919(Schizophrenia)	Metabolomics	GCST90200759	Histidine to trans-urocanate ratio	-0.00771772	0.0607308	0.919529	NA	NA	0.225526	1	0.634861	0.241675	2	0.886178	TRUE	6.49108e-79
GCST90018919(Schizophrenia)	Metabolomics	GCST90200823	Adenosine 5'-diphosphate (ADP) to N-palmitoyl-sphingosine (d18:1 to 16:0) ratio	0.0198747	0.00833507	0.0191568	75.1351	0.938	67.9673	92	0.971578	73.6529	93	0.930716	TRUE	0
GCST90018919(Schizophrenia)	Metabolomics	GCST90200861	Histidine to phosphate ratio	-0.0011512	0.00801849	0.886097	80.5886	0.996	79.1046	113	0.993517	79.1253	114	0.994667	TRUE	0
GCST90018919(Schizophrenia)	Metabolomics	GCST90200963	Inosine 5'-monophosphate (IMP) to urate ratio	0.00958288	0.00978864	0.33013	72.1559	0.971	69.6165	93	0.966665	70.5749	94	0.966051	TRUE	0
GCST90018919(Schizophrenia)	Metabolomics	GCST90200978	Caffeine to paraxanthine ratio	-0.0688971	0.0584506	0.303837	5.98807	0.523	3.52334	4	0.474339	4.91273	5	0.426624	TRUE	5.15989e-77

## Sheet: Table S8
Table S8 Casual effects of MR analysis between identified immune cells and schizophrenia
Exposure Type	Outcome	OutcomeID	Exposure	ExposureID	Method	nSNP	Beta	SE	P-val	FDR	OR	OR_lci95	OR_uci95	R2	F
Immune	Schizophrenia	GCST90018919	IgD+ CD38- B cell %B cell	GCST90001395	Inverse variance weighted (fixed effects)	132	0.01806	0.00916	0.0487	0.04949	1.01823	1.0001	1.03668	0.00492094	18.5713
Immune	Schizophrenia	GCST90018919	IgD+ CD38- B cell %B cell	GCST90001395	Inverse variance weighted (multiplicative random effects)	132	0.01806	0.00803	0.02453		1.01823	1.00232	1.03438	0.00492094	18.5713
Immune	Schizophrenia	GCST90018919	IgD+ CD38- B cell %B cell	GCST90001395	Maximum likelihood	132	0.01833	0.00942	0.05158		1.0185	0.99987	1.03747	0.00492094	18.5713
Immune	Schizophrenia	GCST90018919	IgD+ CD38- B cell %B cell	GCST90001395	MR Egger	132	0.01234	0.01071	0.25103		1.01242	0.9914	1.03389	0.00492094	18.5713
Immune	Schizophrenia	GCST90018919	IgD+ CD38- B cell %B cell	GCST90001395	Weighted mode	132	0.01529	0.01098	0.16613		1.01541	0.99379	1.03751	0.00492094	18.5713
Immune	Schizophrenia	GCST90018919	IgD+ CD38- B cell %B cell	GCST90001395	Weighted median	132	0.01533	0.01552	0.32337		1.01545	0.98502	1.04682	0.00492094	18.5713
Immune	Schizophrenia	GCST90018919	IgD+ CD38- B cell %B cell	GCST90001395	Simple median	132	0.01668	0.0211	0.42942		1.01682	0.97561	1.05976	0.00492094	18.5713
Immune	Schizophrenia	GCST90018919	IgD+ CD38- B cell %B cell	GCST90001395	Simple mode	132	0.01044	0.02687	0.69837		1.01049	0.95865	1.06514	0.00492094	18.5713
Immune	Schizophrenia	GCST90018919	Granulocytic Myeloid-Derived Suppressor Cells Absolute Count	GCST90001524	Inverse variance weighted (fixed effects)	87	0.03801	0.01547	0.01404	0.04949	1.03874	1.00771	1.07072	0.00509312	19.2272
Immune	Schizophrenia	GCST90018919	Granulocytic Myeloid-Derived Suppressor Cells Absolute Count	GCST90001524	Inverse variance weighted (multiplicative random effects)	87	0.03801	0.01419	0.0074		1.03874	1.01025	1.06803	0.00509312	19.2272
Immune	Schizophrenia	GCST90018919	Granulocytic Myeloid-Derived Suppressor Cells Absolute Count	GCST90001524	Maximum likelihood	87	0.03896	0.01604	0.01513		1.03973	1.00755	1.07293	0.00509312	19.2272
Immune	Schizophrenia	GCST90018919	Granulocytic Myeloid-Derived Suppressor Cells Absolute Count	GCST90001524	MR Egger	87	0.06516	0.0252	0.01143		1.06733	1.01589	1.12138	0.00509312	19.2272
Immune	Schizophrenia	GCST90018919	Granulocytic Myeloid-Derived Suppressor Cells Absolute Count	GCST90001524	Weighted mode	87	0.05442	0.03687	0.14355		1.05593	0.98232	1.13506	0.00509312	19.2272
Immune	Schizophrenia	GCST90018919	Granulocytic Myeloid-Derived Suppressor Cells Absolute Count	GCST90001524	Weighted median	87	0.03692	0.02427	0.12829		1.03761	0.9894	1.08816	0.00509312	19.2272
Immune	Schizophrenia	GCST90018919	Granulocytic Myeloid-Derived Suppressor Cells Absolute Count	GCST90001524	Simple median	87	0.02752	0.02354	0.24225		1.02791	0.98156	1.07643	0.00509312	19.2272
Immune	Schizophrenia	GCST90018919	Granulocytic Myeloid-Derived Suppressor Cells Absolute Count	GCST90001524	Simple mode	87	0.01035	0.047	0.82621		1.01041	0.92148	1.10791	0.00509312	19.2272
Immune	Schizophrenia	GCST90018919	CD28- CD4-CD8- T cell Absolute Count	GCST90001654	Inverse variance weighted (fixed effects)	3	-0.20755	0.09236	0.02462	0.04949	0.81257	0.67802	0.97382	0.0100643	38.19
Immune	Schizophrenia	GCST90018919	CD28- CD4-CD8- T cell Absolute Count	GCST90001654	Inverse variance weighted (multiplicative random effects)	3	-0.20755	0.03545	0		0.81257	0.75803	0.87104	0.0100643	38.19
Immune	Schizophrenia	GCST90018919	CD28- CD4-CD8- T cell Absolute Count	GCST90001654	Maximum likelihood	3	-0.20814	0.09457	0.02774		0.81209	0.6747	0.97747	0.0100643	38.19
Immune	Schizophrenia	GCST90018919	CD28- CD4-CD8- T cell Absolute Count	GCST90001654	MR Egger	3	-3.58635	6.44306	0.67665		0.0277	0	8451.13	0.0100643	38.19
Immune	Schizophrenia	GCST90018919	CD28- CD4-CD8- T cell Absolute Count	GCST90001654	Weighted mode	3	-0.25091	0.12926	0.19176		0.7781	0.60396	1.00245	0.0100643	38.19
Immune	Schizophrenia	GCST90018919	CD28- CD4-CD8- T cell Absolute Count	GCST90001654	Weighted median	3	-0.22096	0.11	0.04458		0.80175	0.64625	0.99467	0.0100643	38.19
Immune	Schizophrenia	GCST90018919	CD28- CD4-CD8- T cell Absolute Count	GCST90001654	Simple median	3	-0.23956	0.11658	0.03989		0.78698	0.62622	0.989	0.0100643	38.19
Immune	Schizophrenia	GCST90018919	CD28- CD4-CD8- T cell Absolute Count	GCST90001654	Simple mode	3	-0.24994	0.12906	0.1924		0.77885	0.60478	1.00302	0.0100643	38.19
Immune	Schizophrenia	GCST90018919	CD19 on IgD+ CD38+ B cell	GCST90001729	Inverse variance weighted (fixed effects)	6	0.06882	0.03504	0.04949	0.04949	1.07125	1.00015	1.1474	0.0114139	43.374
Immune	Schizophrenia	GCST90018919	CD19 on IgD+ CD38+ B cell	GCST90001729	Inverse variance weighted (multiplicative random effects)	6	0.06882	0.01657	3e-05		1.07125	1.03701	1.10662	0.0114139	43.374
Immune	Schizophrenia	GCST90018919	CD19 on IgD+ CD38+ B cell	GCST90001729	Maximum likelihood	6	0.06875	0.03557	0.05324		1.07117	0.99904	1.1485	0.0114139	43.374
Immune	Schizophrenia	GCST90018919	CD19 on IgD+ CD38+ B cell	GCST90001729	MR Egger	6	0.11007	0.12906	0.44181		1.11636	0.86685	1.43768	0.0114139	43.374
Immune	Schizophrenia	GCST90018919	CD19 on IgD+ CD38+ B cell	GCST90001729	Weighted mode	6	0.0745	0.04186	0.13527		1.07735	0.99248	1.16947	0.0114139	43.374
Immune	Schizophrenia	GCST90018919	CD19 on IgD+ CD38+ B cell	GCST90001729	Weighted median	6	0.07512	0.04315	0.08171		1.07802	0.99059	1.17317	0.0114139	43.374
Immune	Schizophrenia	GCST90018919	CD19 on IgD+ CD38+ B cell	GCST90001729	Simple median	6	0.07559	0.05358	0.15829		1.07852	0.97101	1.19793	0.0114139	43.374
Immune	Schizophrenia	GCST90018919	CD19 on IgD+ CD38+ B cell	GCST90001729	Simple mode	6	0.07593	0.05421	0.2202		1.07889	0.97014	1.19982	0.0114139	43.374
Immune	Schizophrenia	GCST90018919	CD24 on IgD+ CD38- B cell	GCST90001766	Inverse variance weighted (fixed effects)	3	-0.1772	0.08261	0.03194	0.04949	0.83761	0.71241	0.98482	0.0117858	44.882
Immune	Schizophrenia	GCST90018919	CD24 on IgD+ CD38- B cell	GCST90001766	Inverse variance weighted (multiplicative random effects)	3	-0.1772	0.02286	0		0.83761	0.80091	0.876	0.0117858	44.882
Immune	Schizophrenia	GCST90018919	CD24 on IgD+ CD38- B cell	GCST90001766	Maximum likelihood	3	-0.17753	0.08438	0.03538		0.83733	0.70969	0.98793	0.0117858	44.882
Immune	Schizophrenia	GCST90018919	CD24 on IgD+ CD38- B cell	GCST90001766	MR Egger	3	-0.1731	0.17201	0.49798		0.84105	0.60035	1.17825	0.0117858	44.882
Immune	Schizophrenia	GCST90018919	CD24 on IgD+ CD38- B cell	GCST90001766	Weighted mode	3	-0.16593	0.09565	0.22491		0.8471	0.70229	1.02177	0.0117858	44.882
Immune	Schizophrenia	GCST90018919	CD24 on IgD+ CD38- B cell	GCST90001766	Weighted median	3	-0.16667	0.09112	0.06738		0.84648	0.70803	1.012	0.0117858	44.882
Immune	Schizophrenia	GCST90018919	CD24 on IgD+ CD38- B cell	GCST90001766	Simple median	3	-0.16759	0.11063	0.12981		0.8457	0.68084	1.05048	0.0117858	44.882
Immune	Schizophrenia	GCST90018919	CD24 on IgD+ CD38- B cell	GCST90001766	Simple mode	3	-0.163	0.11727	0.29904		0.84959	0.67513	1.06913	0.0117858	44.882
Immune	Schizophrenia	GCST90018919	CD24 on IgD+ CD38- unswitched memory B cell	GCST90001767	Inverse variance weighted (fixed effects)	3	-0.09707	0.0452	0.03177	0.04949	0.90749	0.83055	0.99157	0.0196795	75.8554
Immune	Schizophrenia	GCST90018919	CD24 on IgD+ CD38- unswitched memory B cell	GCST90001767	Inverse variance weighted (multiplicative random effects)	3	-0.09707	0.01313	0		0.90749	0.88443	0.93116	0.0196795	75.8554
Immune	Schizophrenia	GCST90018919	CD24 on IgD+ CD38- unswitched memory B cell	GCST90001767	Maximum likelihood	3	-0.09721	0.04581	0.03383		0.90737	0.82945	0.9926	0.0196795	75.8554
Immune	Schizophrenia	GCST90018919	CD24 on IgD+ CD38- unswitched memory B cell	GCST90001767	MR Egger	3	-0.08374	0.082	0.49331		0.91967	0.78312	1.08002	0.0196795	75.8554
Immune	Schizophrenia	GCST90018919	CD24 on IgD+ CD38- unswitched memory B cell	GCST90001767	Weighted mode	3	-0.09016	0.05582	0.24764		0.91379	0.81909	1.01943	0.0196795	75.8554
Immune	Schizophrenia	GCST90018919	CD24 on IgD+ CD38- unswitched memory B cell	GCST90001767	Weighted median	3	-0.0928	0.04886	0.05749		0.91137	0.82815	1.00296	0.0196795	75.8554
Immune	Schizophrenia	GCST90018919	CD24 on IgD+ CD38- unswitched memory B cell	GCST90001767	Simple median	3	-0.10454	0.06888	0.12906		0.90074	0.78699	1.03092	0.0196795	75.8554
Immune	Schizophrenia	GCST90018919	CD24 on IgD+ CD38- unswitched memory B cell	GCST90001767	Simple mode	3	-0.09722	0.06672	0.2824		0.90736	0.79614	1.03412	0.0196795	75.8554
Immune	Schizophrenia	GCST90018919	CD24 on IgD- CD38- B cell	GCST90001769	Inverse variance weighted (fixed effects)	3	-0.14335	0.06741	0.03345	0.04949	0.86645	0.75921	0.98883	0.0172677	66.2363
Immune	Schizophrenia	GCST90018919	CD24 on IgD- CD38- B cell	GCST90001769	Inverse variance weighted (multiplicative random effects)	3	-0.14335	0.02297	0		0.86645	0.8283	0.90635	0.0172677	66.2363
Immune	Schizophrenia	GCST90018919	CD24 on IgD- CD38- B cell	GCST90001769	Maximum likelihood	3	-0.14357	0.06837	0.03575		0.86626	0.75762	0.99049	0.0172677	66.2363
Immune	Schizophrenia	GCST90018919	CD24 on IgD- CD38- B cell	GCST90001769	MR Egger	3	-0.1382	0.14295	0.51076		0.87093	0.65812	1.15256	0.0172677	66.2363
Immune	Schizophrenia	GCST90018919	CD24 on IgD- CD38- B cell	GCST90001769	Weighted mode	3	-0.13339	0.07737	0.22681		0.87512	0.75199	1.01841	0.0172677	66.2363
Immune	Schizophrenia	GCST90018919	CD24 on IgD- CD38- B cell	GCST90001769	Weighted median	3	-0.13444	0.07338	0.06693		0.87421	0.75711	1.00943	0.0172677	66.2363
Immune	Schizophrenia	GCST90018919	CD24 on IgD- CD38- B cell	GCST90001769	Simple median	3	-0.13642	0.08922	0.12623		0.87247	0.7325	1.03919	0.0172677	66.2363
Immune	Schizophrenia	GCST90018919	CD24 on IgD- CD38- B cell	GCST90001769	Simple mode	3	-0.12975	0.09446	0.30327		0.87832	0.72987	1.05695	0.0172677	66.2363
Immune	Schizophrenia	GCST90018919	CD45 on HLA DR+ CD8+ T cell	GCST90001921	Inverse variance weighted (fixed effects)	84	0.03949	0.01597	0.0134	0.04949	1.04028	1.00823	1.07336	0.00494064	18.646
Immune	Schizophrenia	GCST90018919	CD45 on HLA DR+ CD8+ T cell	GCST90001921	Inverse variance weighted (multiplicative random effects)	84	0.03949	0.01428	0.00568		1.04028	1.01157	1.06981	0.00494064	18.646
Immune	Schizophrenia	GCST90018919	CD45 on HLA DR+ CD8+ T cell	GCST90001921	Maximum likelihood	84	0.04024	0.01632	0.01369		1.04106	1.00828	1.07491	0.00494064	18.646
Immune	Schizophrenia	GCST90018919	CD45 on HLA DR+ CD8+ T cell	GCST90001921	MR Egger	84	0.04192	0.0213	0.05238		1.04282	1.00018	1.08727	0.00494064	18.646
Immune	Schizophrenia	GCST90018919	CD45 on HLA DR+ CD8+ T cell	GCST90001921	Weighted mode	84	0.05075	0.02327	0.03197		1.05207	1.00517	1.10115	0.00494064	18.646
Immune	Schizophrenia	GCST90018919	CD45 on HLA DR+ CD8+ T cell	GCST90001921	Weighted median	84	0.04099	0.02442	0.09328		1.04184	0.99315	1.09292	0.00494064	18.646
Immune	Schizophrenia	GCST90018919	CD45 on HLA DR+ CD8+ T cell	GCST90001921	Simple median	84	0.03345	0.02818	0.23518		1.03402	0.97846	1.09274	0.00494064	18.646
Immune	Schizophrenia	GCST90018919	CD45 on HLA DR+ CD8+ T cell	GCST90001921	Simple mode	84	0.10574	0.04166	0.01302		1.11153	1.02437	1.2061	0.00494064	18.646
Immune	Schizophrenia	GCST90018919	CD64 on CD14+ CD16- monocyte	GCST90001987	Inverse variance weighted (fixed effects)	32	0.04379	0.02218	0.04841	0.04949	1.04476	1.0003	1.09119	0.0206276	81.5487
Immune	Schizophrenia	GCST90018919	CD64 on CD14+ CD16- monocyte	GCST90001987	Inverse variance weighted (multiplicative random effects)	32	0.04379	0.02063	0.03377		1.04476	1.00336	1.08786	0.0206276	81.5487
Immune	Schizophrenia	GCST90018919	CD64 on CD14+ CD16- monocyte	GCST90001987	Maximum likelihood	32	0.04347	0.02235	0.05184		1.04442	0.99965	1.0912	0.0206276	81.5487
Immune	Schizophrenia	GCST90018919	CD64 on CD14+ CD16- monocyte	GCST90001987	MR Egger	32	0.05827	0.03866	0.14222		1.06001	0.98265	1.14346	0.0206276	81.5487
Immune	Schizophrenia	GCST90018919	CD64 on CD14+ CD16- monocyte	GCST90001987	Weighted mode	32	0.08107	0.04653	0.09135		1.08444	0.98993	1.18798	0.0206276	81.5487
Immune	Schizophrenia	GCST90018919	CD64 on CD14+ CD16- monocyte	GCST90001987	Weighted median	32	0.05943	0.03348	0.07589		1.06123	0.99383	1.1332	0.0206276	81.5487
Immune	Schizophrenia	GCST90018919	CD64 on CD14+ CD16- monocyte	GCST90001987	Simple median	32	0.03661	0.03638	0.31418		1.03729	0.96591	1.11394	0.0206276	81.5487
Immune	Schizophrenia	GCST90018919	CD64 on CD14+ CD16- monocyte	GCST90001987	Simple mode	32	0.06448	0.05701	0.26672		1.0666	0.95384	1.19269	0.0206276	81.5487
Immune	Schizophrenia	GCST90018919	CD64 on monocyte	GCST90002006	Inverse variance weighted (fixed effects)	26	0.0492	0.02457	0.04527	0.04949	1.05043	1.00104	1.10226	0.0200643	78.7908
Immune	Schizophrenia	GCST90018919	CD64 on monocyte	GCST90002006	Inverse variance weighted (multiplicative random effects)	26	0.0492	0.02436	0.04347		1.05043	1.00144	1.10181	0.0200643	78.7908
Immune	Schizophrenia	GCST90018919	CD64 on monocyte	GCST90002006	Maximum likelihood	26	0.0507	0.02479	0.04083		1.05201	1.00212	1.10438	0.0200643	78.7908
Immune	Schizophrenia	GCST90018919	CD64 on monocyte	GCST90002006	MR Egger	26	0.08244	0.04527	0.0811		1.08594	0.99373	1.1867	0.0200643	78.7908
Immune	Schizophrenia	GCST90018919	CD64 on monocyte	GCST90002006	Weighted mode	26	0.10295	0.04872	0.04477		1.10843	1.00747	1.2195	0.0200643	78.7908
Immune	Schizophrenia	GCST90018919	CD64 on monocyte	GCST90002006	Weighted median	26	0.06851	0.03622	0.05854		1.07091	0.99753	1.14969	0.0200643	78.7908
Immune	Schizophrenia	GCST90018919	CD64 on monocyte	GCST90002006	Simple median	26	0.05312	0.04226	0.20874		1.05455	0.97073	1.14562	0.0200643	78.7908
Immune	Schizophrenia	GCST90018919	CD64 on monocyte	GCST90002006	Simple mode	26	0.09645	0.06767	0.16642		1.10125	0.96447	1.25744	0.0200643	78.7908
Immune	Schizophrenia	GCST90018919	CD39 on CD39+ activated CD4 regulatory T cell	GCST90002030	Inverse variance weighted (fixed effects)	47	0.04787	0.017	0.00487	0.04949	1.04903	1.01465	1.08458	0.0234177	96.7699
Immune	Schizophrenia	GCST90018919	CD39 on CD39+ activated CD4 regulatory T cell	GCST90002030	Inverse variance weighted (multiplicative random effects)	47	0.04787	0.01402	0.00064		1.04903	1.02061	1.07825	0.0234177	96.7699
Immune	Schizophrenia	GCST90018919	CD39 on CD39+ activated CD4 regulatory T cell	GCST90002030	Maximum likelihood	47	0.04789	0.01708	0.00504		1.04905	1.01452	1.08476	0.0234177	96.7699
Immune	Schizophrenia	GCST90018919	CD39 on CD39+ activated CD4 regulatory T cell	GCST90002030	MR Egger	47	0.05107	0.03398	0.13991		1.05239	0.98458	1.12488	0.0234177	96.7699
Immune	Schizophrenia	GCST90018919	CD39 on CD39+ activated CD4 regulatory T cell	GCST90002030	Weighted mode	47	0.0655	0.02452	0.0104		1.06769	1.0176	1.12025	0.0234177	96.7699
Immune	Schizophrenia	GCST90018919	CD39 on CD39+ activated CD4 regulatory T cell	GCST90002030	Weighted median	47	0.05438	0.02635	0.03902		1.05589	1.00274	1.11184	0.0234177	96.7699
Immune	Schizophrenia	GCST90018919	CD39 on CD39+ activated CD4 regulatory T cell	GCST90002030	Simple median	47	0.07306	0.02979	0.01418		1.07579	1.01478	1.14047	0.0234177	96.7699
Immune	Schizophrenia	GCST90018919	CD39 on CD39+ activated CD4 regulatory T cell	GCST90002030	Simple mode	47	0.1008	0.0462	0.03428		1.10606	1.0103	1.2109	0.0234177	96.7699
Immune	Schizophrenia	GCST90018919	CD8 on naive CD8+ T cell	GCST90002055	Inverse variance weighted (fixed effects)	8	0.09977	0.04996	0.04581	0.04949	1.10492	1.00186	1.21859	0.0183097	70.7989
Immune	Schizophrenia	GCST90018919	CD8 on naive CD8+ T cell	GCST90002055	Inverse variance weighted (multiplicative random effects)	8	0.09977	0.03321	0.00266		1.10492	1.03528	1.17924	0.0183097	70.7989
Immune	Schizophrenia	GCST90018919	CD8 on naive CD8+ T cell	GCST90002055	Maximum likelihood	8	0.10022	0.05034	0.04652		1.10541	1.00154	1.22005	0.0183097	70.7989
Immune	Schizophrenia	GCST90018919	CD8 on naive CD8+ T cell	GCST90002055	MR Egger	8	0.07287	0.12057	0.56769		1.0756	0.84922	1.36231	0.0183097	70.7989
Immune	Schizophrenia	GCST90018919	CD8 on naive CD8+ T cell	GCST90002055	Weighted mode	8	0.10427	0.06207	0.13687		1.1099	0.98276	1.25349	0.0183097	70.7989
Immune	Schizophrenia	GCST90018919	CD8 on naive CD8+ T cell	GCST90002055	Weighted median	8	0.10246	0.06052	0.09044		1.10789	0.98398	1.24741	0.0183097	70.7989
Immune	Schizophrenia	GCST90018919	CD8 on naive CD8+ T cell	GCST90002055	Simple median	8	0.13719	0.08421	0.10329		1.14705	0.97252	1.3529	0.0183097	70.7989
Immune	Schizophrenia	GCST90018919	CD8 on naive CD8+ T cell	GCST90002055	Simple mode	8	0.1191	0.08138	0.18676		1.12648	0.96039	1.32129	0.0183097	70.7989
Immune	Schizophrenia	GCST90018919	SSC-A on monocyte	GCST90002073	Inverse variance weighted (fixed effects)	19	-0.05326	0.02665	0.04566	0.04949	0.94813	0.89988	0.99897	0.0225488	92.1569
Immune	Schizophrenia	GCST90018919	SSC-A on monocyte	GCST90002073	Inverse variance weighted (multiplicative random effects)	19	-0.05326	0.02249	0.01786		0.94813	0.90725	0.99085	0.0225488	92.1569
Immune	Schizophrenia	GCST90018919	SSC-A on monocyte	GCST90002073	Maximum likelihood	19	-0.05328	0.02675	0.04642		0.94812	0.89969	0.99916	0.0225488	92.1569
Immune	Schizophrenia	GCST90018919	SSC-A on monocyte	GCST90002073	MR Egger	19	-0.02688	0.04488	0.5572		0.97348	0.89151	1.063	0.0225488	92.1569
Immune	Schizophrenia	GCST90018919	SSC-A on monocyte	GCST90002073	Weighted mode	19	-0.03257	0.04024	0.42875		0.96795	0.89455	1.04738	0.0225488	92.1569
Immune	Schizophrenia	GCST90018919	SSC-A on monocyte	GCST90002073	Weighted median	19	-0.03088	0.03761	0.41173		0.9696	0.90069	1.04378	0.0225488	92.1569
Immune	Schizophrenia	GCST90018919	SSC-A on monocyte	GCST90002073	Simple median	19	-0.07068	0.04483	0.11487		0.93176	0.85339	1.01733	0.0225488	92.1569
Immune	Schizophrenia	GCST90018919	SSC-A on monocyte	GCST90002073	Simple mode	19	-0.07493	0.0622	0.24392		0.92781	0.82132	1.0481	0.0225488	92.1569
Immune	Schizophrenia	GCST90018919	SSC-A on HLA DR+ CD4+ T cell	GCST90002085	Inverse variance weighted (fixed effects)	88	-0.02966	0.01463	0.0426	0.04949	0.97078	0.94335	0.99901	0.00504078	19.0259
Immune	Schizophrenia	GCST90018919	SSC-A on HLA DR+ CD4+ T cell	GCST90002085	Inverse variance weighted (multiplicative random effects)	88	-0.02966	0.01367	0.03001		0.97078	0.94512	0.99713	0.00504078	19.0259
Immune	Schizophrenia	GCST90018919	SSC-A on HLA DR+ CD4+ T cell	GCST90002085	Maximum likelihood	88	-0.03008	0.01533	0.04971		0.97036	0.94164	0.99996	0.00504078	19.0259
Immune	Schizophrenia	GCST90018919	SSC-A on HLA DR+ CD4+ T cell	GCST90002085	MR Egger	88	-0.02857	0.01889	0.13404		0.97184	0.93652	1.00848	0.00504078	19.0259
Immune	Schizophrenia	GCST90018919	SSC-A on HLA DR+ CD4+ T cell	GCST90002085	Weighted mode	88	-0.00489	0.02339	0.83491		0.99512	0.95053	1.04181	0.00504078	19.0259
Immune	Schizophrenia	GCST90018919	SSC-A on HLA DR+ CD4+ T cell	GCST90002085	Weighted median	88	0.00034	0.02462	0.989		1.00034	0.95321	1.0498	0.00504078	19.0259
Immune	Schizophrenia	GCST90018919	SSC-A on HLA DR+ CD4+ T cell	GCST90002085	Simple median	88	-0.05485	0.027	0.04221		0.94662	0.89783	0.99807	0.00504078	19.0259
Immune	Schizophrenia	GCST90018919	SSC-A on HLA DR+ CD4+ T cell	GCST90002085	Simple mode	88	-0.07129	0.04779	0.13939		0.93119	0.84793	1.02263	0.00504078	19.0259

## Sheet: Table S9
Table S9 Sensitive analysis of the association between identified immune cells and schizophrenia
Outcome	Exposure_type	Exposure_ID	Exposure_trait	Pleiotropy					Heterogenenity						MR steiger directionality
				MR_egger_intercept	MR_egger_se	MR_egger_Pval	MR_PRESSO_Global_RSSobs	MR_PRESSO_Global_Pval	IVW_Q	IVW_Q_df	IVW_Q_pval	MR_egger_Q	MR_egger_Q_df	MR_egger_Q_pval	Correct_causal_direction	Steiger_pval
GCST90018919(Schizophrenia)	Immune	GCST90001395	IgD+ CD38- B cell %B cell	0.0049231	0.00476447	0.303384	101.704	0.983	99.5926	130	0.978028	100.66	131	0.977272	TRUE	0
GCST90018919(Schizophrenia)	Immune	GCST90001524	Granulocytic Myeloid-Derived Suppressor Cells Absolute Count	-0.0101915	0.00746622	0.175849	74.5906	0.851	70.4578	85	0.871651	72.3211	86	0.853718	TRUE	0
GCST90018919(Schizophrenia)	Immune	GCST90001654	CD28- CD4-CD8- T cell Absolute Count	0.636858	1.21431	0.692497	NA	NA	0.0196016	1	0.888655	0.294662	2	0.863008	TRUE	2.64924e-23
GCST90018919(Schizophrenia)	Immune	GCST90001729	CD19 on IgD+ CD38+ B cell	-0.0378742	0.114064	0.756526	1.28758	0.968	1.0084	4	0.908519	1.11866	5	0.952439	TRUE	4.70923e-54
GCST90018919(Schizophrenia)	Immune	GCST90001766	CD24 on IgD+ CD38- B cell	-0.0011506	0.042382	0.982721	NA	NA	0.152431	1	0.696223	0.153168	2	0.926275	TRUE	1.79658e-27
GCST90018919(Schizophrenia)	Immune	GCST90001767	CD24 on IgD+ CD38- unswitched memory B cell	-0.0071907	0.0369221	0.877549	NA	NA	0.130884	1	0.717517	0.168813	2	0.919058	TRUE	9.78132e-46
GCST90018919(Schizophrenia)	Immune	GCST90001769	CD24 on IgD- CD38- B cell	-0.00176511	0.0431626	0.97398	NA	NA	0.230588	1	0.631088	0.232261	2	0.890359	TRUE	1.63441e-40
GCST90018919(Schizophrenia)	Immune	GCST90001921	CD45 on HLA DR+ CD8+ T cell	-0.00112589	0.00652742	0.86348	67.5927	0.907	66.3427	82	0.895712	66.3725	83	0.909186	TRUE	0
GCST90018919(Schizophrenia)	Immune	GCST90001987	CD64 on CD14+ CD16- monocyte	-0.00722051	0.0157817	0.65059	29.1392	0.656	26.589	30	0.644761	26.7983	31	0.682265	TRUE	0
GCST90018919(Schizophrenia)	Immune	GCST90002006	CD64 on monocyte	-0.0167879	0.0192012	0.390614	27.1481	0.492	23.8161	24	0.472155	24.5805	25	0.48607	TRUE	0
GCST90018919(Schizophrenia)	Immune	GCST90002030	CD39 on CD39+ activated CD4 regulatory T cell	-0.00146473	0.0134756	0.913928	32.4084	0.96	31.255	45	0.940339	31.2668	46	0.952352	TRUE	NA
GCST90018919(Schizophrenia)	Immune	GCST90002055	CD8 on naive CD8+ T cell	0.0104039	0.0424401	0.814514	3.5171	0.907	3.03384	6	0.804587	3.09394	7	0.876178	TRUE	4.29545e-121
GCST90018919(Schizophrenia)	Immune	GCST90002073	SSC-A on monocyte	-0.0134269	0.0183751	0.474905	14.8231	0.792	12.2818	17	0.782779	12.8158	18	0.802399	TRUE	0
GCST90018919(Schizophrenia)	Immune	GCST90002085	SSC-A on HLA DR+ CD4+ T cell	-0.000548093	0.00601875	0.927653	78.1282	0.777	75.9525	86	0.772405	75.9608	87	0.795039	TRUE	0

[truncated: 8 more sheets: Table S10, Table S11, Table S12, Table S13, Table S14, Table S15, Table S16, Table S17]
