# Supplementary material for: The Effects of Gut Microbiota, Plasma Metabolites, Immune Cells, Blood Cells and Cytokines on Schizophrenia: A Bidirectional Two-Sample Mendelian Randomisation Study
Source: Actas Esp Psiquiatr. 2026 Feb 15;54(1):223–36. doi: 10.62641/aep.v54i1.2014 (PMC12946721; doi:10.62641/aep.v54i1.2014)
Supplement: Supplementary file 1 [file ActEsp-54-1-223-236-s1.zip › Supplementary+Table+2.xlsx]

## Sheet: Contents
Table of Contents of Supplementary Table 2
Table S1 Casual effects of MR analysis between identified gut microbiota and schizophrenia (repeat)
Table S2 Sensitive analysis of the association between identified gut microbiota traits and schizophrenia (repeat)
Table S3 Casual effects of MR analysis between identified plasma metabolomics and schizophrenia (repeat)
Table S4 Sensitive analysis of the association between identified plasma metabolomics and schizophrenia (repeat)
Table S5 Casual effects of MR analysis between identified immune cells and schizophrenia (repeat)
Table S6 Sensitive analysis of the association between identified immune cells and schizophrenia (repeat)
Table S7 Reverse MR analysis between the gut microbiota, plasma metabolites, immune cells and schizophrenia (repeat)
Table S8 Sensitive analysis of the association between identified immune cells, plasma metabolomics and gut microbiota (repeat)
Table S9 MVMR original results of plasma metabolites and immune cells on schizophrenia after adjusting for gut microbiota (repeat)
Table S10 Sensitive analysis (global test of MR-PRESSO) of the MVMR analysis (between plasma metabolites and immune cells on schizophrenia after adjusting for gut microbiota)
Table S11 The direct, mediation, and total effects of the gut flora on schizophrenia mediated by plasma metabolites and immune cells (repeat)
Table S12 Sensitive analysis of the direct, mediation, and total effects between the gut microbiota on schizophrenia mediated by plasma metabolites and immune cells (repeat)

## Sheet: Table S1
Table S1 Casual effects of MR analysis between identified gut microbiota and schizophrenia (repeat)
Exposure Type	Outcome	OutcomeID	Exposure	ExposureID	Method	nSNP	Beta	SE	P-val	OR	OR_lci95	OR_uci95	R2	F
Gutmicrobiota	Schizophrenia	Schizophrenia	An7 abundance in stool	GCST90032190	Inverse variance weighted (fixed effects)	74	-0.11211	0.05524	0.04243	0.89395	0.80221	0.99618	0.0031093	18.581
Gutmicrobiota	Schizophrenia	Schizophrenia	An7 abundance in stool	GCST90032190	Inverse variance weighted (multiplicative random effects)	74	-0.11211	0.05383	0.03729	0.89395	0.80443	0.99342	0.0031093	18.581
Gutmicrobiota	Schizophrenia	Schizophrenia	An7 abundance in stool	GCST90032190	Maximum likelihood	74	-0.11401	0.05667	0.04425	0.89225	0.79845	0.99707	0.0031093	18.581
Gutmicrobiota	Schizophrenia	Schizophrenia	An7 abundance in stool	GCST90032190	MR Egger	74	-0.21864	0.135	0.10971	0.80361	0.61678	1.04704	0.0031093	18.581
Gutmicrobiota	Schizophrenia	Schizophrenia	An7 abundance in stool	GCST90032190	Weighted mode	74	-0.42569	0.21143	0.04776	0.65332	0.43167	0.98877	0.0031093	18.581
Gutmicrobiota	Schizophrenia	Schizophrenia	An7 abundance in stool	GCST90032190	Weighted median	74	-0.12961	0.08253	0.1163	0.87844	0.74724	1.03267	0.0031093	18.581
Gutmicrobiota	Schizophrenia	Schizophrenia	An7 abundance in stool	GCST90032190	Simple median	74	-0.12727	0.08301	0.12525	0.8805	0.74828	1.03607	0.0031093	18.581
Gutmicrobiota	Schizophrenia	Schizophrenia	An7 abundance in stool	GCST90032190	Simple mode	74	-0.44798	0.2258	0.05102	0.63892	0.41043	0.9946	0.0031093	18.581
Gutmicrobiota	Schizophrenia	Schizophrenia	CAG-1000 sp000434555 abundance in stool	GCST90032249	Inverse variance weighted (fixed effects)	80	0.06068	0.02505	0.01541	1.06256	1.01165	1.11603	0.00313169	18.7149
Gutmicrobiota	Schizophrenia	Schizophrenia	CAG-1000 sp000434555 abundance in stool	GCST90032249	Inverse variance weighted (multiplicative random effects)	80	0.06068	0.02235	0.00663	1.06256	1.01701	1.11015	0.00313169	18.7149
Gutmicrobiota	Schizophrenia	Schizophrenia	CAG-1000 sp000434555 abundance in stool	GCST90032249	Maximum likelihood	80	0.06172	0.02555	0.01572	1.06366	1.0117	1.11829	0.00313169	18.7149
Gutmicrobiota	Schizophrenia	Schizophrenia	CAG-1000 sp000434555 abundance in stool	GCST90032249	MR Egger	80	0.05739	0.05664	0.31407	1.05907	0.94779	1.18342	0.00313169	18.7149
Gutmicrobiota	Schizophrenia	Schizophrenia	CAG-1000 sp000434555 abundance in stool	GCST90032249	Weighted mode	80	0.08512	0.10075	0.40075	1.08885	0.89373	1.32656	0.00313169	18.7149
Gutmicrobiota	Schizophrenia	Schizophrenia	CAG-1000 sp000434555 abundance in stool	GCST90032249	Weighted median	80	0.06675	0.03522	0.05805	1.06903	0.99772	1.14543	0.00313169	18.7149
Gutmicrobiota	Schizophrenia	Schizophrenia	CAG-1000 sp000434555 abundance in stool	GCST90032249	Simple median	80	0.07404	0.03494	0.03409	1.07685	1.00557	1.15319	0.00313169	18.7149
Gutmicrobiota	Schizophrenia	Schizophrenia	CAG-1000 sp000434555 abundance in stool	GCST90032249	Simple mode	80	0.09467	0.09682	0.33115	1.0993	0.90929	1.32902	0.00313169	18.7149
Gutmicrobiota	Schizophrenia	Schizophrenia	CAG-1000 abundance in stool	GCST90032250	Inverse variance weighted (fixed effects)	82	0.04766	0.02399	0.04699	1.04881	1.00063	1.09931	0.00309517	18.4958
Gutmicrobiota	Schizophrenia	Schizophrenia	CAG-1000 abundance in stool	GCST90032250	Inverse variance weighted (multiplicative random effects)	82	0.04766	0.02221	0.03191	1.04881	1.00413	1.09548	0.00309517	18.4958
Gutmicrobiota	Schizophrenia	Schizophrenia	CAG-1000 abundance in stool	GCST90032250	Maximum likelihood	82	0.04892	0.02451	0.04597	1.05013	1.00087	1.10181	0.00309517	18.4958
Gutmicrobiota	Schizophrenia	Schizophrenia	CAG-1000 abundance in stool	GCST90032250	MR Egger	82	0.09253	0.05353	0.08773	1.09694	0.98769	1.21828	0.00309517	18.4958
Gutmicrobiota	Schizophrenia	Schizophrenia	CAG-1000 abundance in stool	GCST90032250	Weighted mode	82	0.10132	0.08899	0.25823	1.10663	0.92951	1.3175	0.00309517	18.4958
Gutmicrobiota	Schizophrenia	Schizophrenia	CAG-1000 abundance in stool	GCST90032250	Weighted median	82	0.06889	0.03376	0.0413	1.07132	1.00272	1.1446	0.00309517	18.4958
Gutmicrobiota	Schizophrenia	Schizophrenia	CAG-1000 abundance in stool	GCST90032250	Simple median	82	0.07575	0.03421	0.02679	1.0787	1.00874	1.1535	0.00309517	18.4958
Gutmicrobiota	Schizophrenia	Schizophrenia	CAG-1000 abundance in stool	GCST90032250	Simple mode	82	0.11144	0.09712	0.2546	1.11788	0.92411	1.35228	0.00309517	18.4958
Gutmicrobiota	Schizophrenia	Schizophrenia	CAG-448 sp000433415 abundance in stool	GCST90032278	Inverse variance weighted (fixed effects)	86	-0.09716	0.04299	0.02382	0.90741	0.83408	0.98718	0.003098	18.5132
Gutmicrobiota	Schizophrenia	Schizophrenia	CAG-448 sp000433415 abundance in stool	GCST90032278	Inverse variance weighted (multiplicative random effects)	86	-0.09716	0.03713	0.00888	0.90741	0.84371	0.97591	0.003098	18.5132
Gutmicrobiota	Schizophrenia	Schizophrenia	CAG-448 sp000433415 abundance in stool	GCST90032278	Maximum likelihood	86	-0.09708	0.04386	0.02689	0.90749	0.83272	0.98896	0.003098	18.5132
Gutmicrobiota	Schizophrenia	Schizophrenia	CAG-448 sp000433415 abundance in stool	GCST90032278	MR Egger	86	-0.10858	0.09657	0.26403	0.8971	0.74241	1.08403	0.003098	18.5132
Gutmicrobiota	Schizophrenia	Schizophrenia	CAG-448 sp000433415 abundance in stool	GCST90032278	Weighted mode	86	-0.11345	0.14776	0.44472	0.89275	0.66828	1.19262	0.003098	18.5132
Gutmicrobiota	Schizophrenia	Schizophrenia	CAG-448 sp000433415 abundance in stool	GCST90032278	Weighted median	86	-0.09678	0.05945	0.10356	0.90776	0.80791	1.01994	0.003098	18.5132
Gutmicrobiota	Schizophrenia	Schizophrenia	CAG-448 sp000433415 abundance in stool	GCST90032278	Simple median	86	-0.10415	0.0608	0.08672	0.90109	0.79985	1.01514	0.003098	18.5132
Gutmicrobiota	Schizophrenia	Schizophrenia	CAG-448 sp000433415 abundance in stool	GCST90032278	Simple mode	86	-0.12292	0.16071	0.44648	0.88433	0.64538	1.21176	0.003098	18.5132
Gutmicrobiota	Schizophrenia	Schizophrenia	CHKCI006 sp900018345 abundance in stool	GCST90032316	Inverse variance weighted (fixed effects)	64	-0.09206	0.04642	0.04736	0.91205	0.83273	0.99893	0.00318979	19.0634
Gutmicrobiota	Schizophrenia	Schizophrenia	CHKCI006 sp900018345 abundance in stool	GCST90032316	Inverse variance weighted (multiplicative random effects)	64	-0.09206	0.0431	0.03269	0.91205	0.83817	0.99245	0.00318979	19.0634
Gutmicrobiota	Schizophrenia	Schizophrenia	CHKCI006 sp900018345 abundance in stool	GCST90032316	Maximum likelihood	64	-0.09208	0.04746	0.05236	0.91203	0.83102	1.00094	0.00318979	19.0634
Gutmicrobiota	Schizophrenia	Schizophrenia	CHKCI006 sp900018345 abundance in stool	GCST90032316	MR Egger	64	-0.29794	0.11756	0.0138	0.74234	0.58957	0.9347	0.00318979	19.0634
Gutmicrobiota	Schizophrenia	Schizophrenia	CHKCI006 sp900018345 abundance in stool	GCST90032316	Weighted mode	64	-0.03144	0.15626	0.84119	0.96905	0.71341	1.3163	0.00318979	19.0634
Gutmicrobiota	Schizophrenia	Schizophrenia	CHKCI006 sp900018345 abundance in stool	GCST90032316	Weighted median	64	-0.06874	0.06595	0.29723	0.93357	0.82037	1.06238	0.00318979	19.0634
Gutmicrobiota	Schizophrenia	Schizophrenia	CHKCI006 sp900018345 abundance in stool	GCST90032316	Simple median	64	-0.06873	0.06485	0.28923	0.93358	0.82216	1.06011	0.00318979	19.0634
Gutmicrobiota	Schizophrenia	Schizophrenia	CHKCI006 sp900018345 abundance in stool	GCST90032316	Simple mode	64	-0.01384	0.1706	0.93558	0.98625	0.70595	1.37785	0.00318979	19.0634
Gutmicrobiota	Schizophrenia	Schizophrenia	Chloroflexales abundance in stool	GCST90032317	Inverse variance weighted (fixed effects)	79	-0.24389	0.1096	0.02606	0.78358	0.63211	0.97134	0.00313586	18.74
Gutmicrobiota	Schizophrenia	Schizophrenia	Chloroflexales abundance in stool	GCST90032317	Inverse variance weighted (multiplicative random effects)	79	-0.24389	0.09421	0.00963	0.78358	0.65146	0.94248	0.00313586	18.74
Gutmicrobiota	Schizophrenia	Schizophrenia	Chloroflexales abundance in stool	GCST90032317	Maximum likelihood	79	-0.25021	0.11208	0.02559	0.77864	0.62507	0.96994	0.00313586	18.74
Gutmicrobiota	Schizophrenia	Schizophrenia	Chloroflexales abundance in stool	GCST90032317	MR Egger	79	-0.36424	0.27046	0.18201	0.69473	0.40888	1.18041	0.00313586	18.74
Gutmicrobiota	Schizophrenia	Schizophrenia	Chloroflexales abundance in stool	GCST90032317	Weighted mode	79	-0.3057	0.37536	0.41788	0.73661	0.35296	1.53726	0.00313586	18.74
Gutmicrobiota	Schizophrenia	Schizophrenia	Chloroflexales abundance in stool	GCST90032317	Weighted median	79	-0.14991	0.15599	0.33654	0.86078	0.63403	1.16863	0.00313586	18.74
Gutmicrobiota	Schizophrenia	Schizophrenia	Chloroflexales abundance in stool	GCST90032317	Simple median	79	-0.22492	0.15779	0.15403	0.79858	0.58615	1.08801	0.00313586	18.74
Gutmicrobiota	Schizophrenia	Schizophrenia	Chloroflexales abundance in stool	GCST90032317	Simple mode	79	-0.37318	0.41085	0.36652	0.68854	0.30776	1.54047	0.00313586	18.74
Gutmicrobiota	Schizophrenia	Schizophrenia	Chromatiales abundance in stool	GCST90032318	Inverse variance weighted (fixed effects)	76	-0.33786	0.13517	0.01244	0.7133	0.54728	0.92968	0.00311326	18.6044
Gutmicrobiota	Schizophrenia	Schizophrenia	Chromatiales abundance in stool	GCST90032318	Inverse variance weighted (multiplicative random effects)	76	-0.33786	0.12993	0.00932	0.7133	0.55293	0.92018	0.00311326	18.6044
Gutmicrobiota	Schizophrenia	Schizophrenia	Chromatiales abundance in stool	GCST90032318	Maximum likelihood	76	-0.34957	0.13887	0.01183	0.70499	0.537	0.92554	0.00311326	18.6044
Gutmicrobiota	Schizophrenia	Schizophrenia	Chromatiales abundance in stool	GCST90032318	MR Egger	76	-0.16028	0.31614	0.61367	0.85191	0.45845	1.58305	0.00311326	18.6044
Gutmicrobiota	Schizophrenia	Schizophrenia	Chromatiales abundance in stool	GCST90032318	Weighted mode	76	-0.0666	0.49841	0.89405	0.93557	0.35222	2.48504	0.00311326	18.6044
Gutmicrobiota	Schizophrenia	Schizophrenia	Chromatiales abundance in stool	GCST90032318	Weighted median	76	-0.32985	0.19401	0.0891	0.71904	0.49159	1.05171	0.00311326	18.6044
Gutmicrobiota	Schizophrenia	Schizophrenia	Chromatiales abundance in stool	GCST90032318	Simple median	76	-0.33224	0.19289	0.085	0.71732	0.49149	1.0469	0.00311326	18.6044
Gutmicrobiota	Schizophrenia	Schizophrenia	Chromatiales abundance in stool	GCST90032318	Simple mode	76	-0.02444	0.50907	0.96183	0.97585	0.3598	2.64673	0.00311326	18.6044
Gutmicrobiota	Schizophrenia	Schizophrenia	Eubacterium R sp000431535 abundance in stool	GCST90032376	Inverse variance weighted (fixed effects)	119	0.08368	0.02738	0.00224	1.08728	1.03047	1.14723	0.00317976	19.0035
Gutmicrobiota	Schizophrenia	Schizophrenia	Eubacterium R sp000431535 abundance in stool	GCST90032376	Inverse variance weighted (multiplicative random effects)	119	0.08368	0.02123	8e-05	1.08728	1.04296	1.13349	0.00317976	19.0035
Gutmicrobiota	Schizophrenia	Schizophrenia	Eubacterium R sp000431535 abundance in stool	GCST90032376	Maximum likelihood	119	0.08514	0.02776	0.00216	1.08887	1.03121	1.14977	0.00317976	19.0035
Gutmicrobiota	Schizophrenia	Schizophrenia	Eubacterium R sp000431535 abundance in stool	GCST90032376	MR Egger	119	0.01123	0.05799	0.84677	1.01129	0.90265	1.13301	0.00317976	19.0035
Gutmicrobiota	Schizophrenia	Schizophrenia	Eubacterium R sp000431535 abundance in stool	GCST90032376	Weighted mode	119	0.11048	0.10244	0.28302	1.11681	0.91366	1.36513	0.00317976	19.0035
Gutmicrobiota	Schizophrenia	Schizophrenia	Eubacterium R sp000431535 abundance in stool	GCST90032376	Weighted median	119	0.08676	0.03762	0.02111	1.09063	1.0131	1.17409	0.00317976	19.0035
Gutmicrobiota	Schizophrenia	Schizophrenia	Eubacterium R sp000431535 abundance in stool	GCST90032376	Simple median	119	0.08716	0.03846	0.02345	1.09107	1.01184	1.1765	0.00317976	19.0035
Gutmicrobiota	Schizophrenia	Schizophrenia	Eubacterium R sp000431535 abundance in stool	GCST90032376	Simple mode	119	0.10734	0.10412	0.30467	1.11331	0.9078	1.36535	0.00317976	19.0035
Gutmicrobiota	Schizophrenia	Schizophrenia	Francisellaceae abundance in stool	GCST90032403	Inverse variance weighted (fixed effects)	75	0.18905	0.08139	0.0202	1.2081	1.02996	1.41705	0.00305726	18.2689
Gutmicrobiota	Schizophrenia	Schizophrenia	Francisellaceae abundance in stool	GCST90032403	Inverse variance weighted (multiplicative random effects)	75	0.18905	0.06413	0.0032	1.2081	1.06541	1.36989	0.00305726	18.2689
Gutmicrobiota	Schizophrenia	Schizophrenia	Francisellaceae abundance in stool	GCST90032403	Maximum likelihood	75	0.19129	0.08299	0.02117	1.21081	1.02904	1.42469	0.00305726	18.2689
Gutmicrobiota	Schizophrenia	Schizophrenia	Francisellaceae abundance in stool	GCST90032403	MR Egger	75	-0.02971	0.22896	0.89711	0.97073	0.61972	1.52053	0.00305726	18.2689
Gutmicrobiota	Schizophrenia	Schizophrenia	Francisellaceae abundance in stool	GCST90032403	Weighted mode	75	0.17986	0.26739	0.50325	1.19705	0.70878	2.02171	0.00305726	18.2689
Gutmicrobiota	Schizophrenia	Schizophrenia	Francisellaceae abundance in stool	GCST90032403	Weighted median	75	0.1773	0.11227	0.11427	1.19399	0.95816	1.48786	0.00305726	18.2689
Gutmicrobiota	Schizophrenia	Schizophrenia	Francisellaceae abundance in stool	GCST90032403	Simple median	75	0.17871	0.11264	0.11261	1.19568	0.95881	1.49107	0.00305726	18.2689
Gutmicrobiota	Schizophrenia	Schizophrenia	Francisellaceae abundance in stool	GCST90032403	Simple mode	75	0.21543	0.28659	0.45462	1.24039	0.70731	2.17525	0.00305726	18.2689
Gutmicrobiota	Schizophrenia	Schizophrenia	Leuconostoc abundance in stool	GCST90032466	Inverse variance weighted (fixed effects)	66	-0.06975	0.03517	0.04735	0.93263	0.8705	0.99919	0.0031599	18.8842
Gutmicrobiota	Schizophrenia	Schizophrenia	Leuconostoc abundance in stool	GCST90032466	Inverse variance weighted (multiplicative random effects)	66	-0.06975	0.03084	0.02371	0.93263	0.87792	0.99074	0.0031599	18.8842
Gutmicrobiota	Schizophrenia	Schizophrenia	Leuconostoc abundance in stool	GCST90032466	Maximum likelihood	66	-0.06941	0.03585	0.05288	0.93294	0.86963	1.00086	0.0031599	18.8842
Gutmicrobiota	Schizophrenia	Schizophrenia	Leuconostoc abundance in stool	GCST90032466	MR Egger	66	0.01927	0.07964	0.80954	1.01946	0.87213	1.19167	0.0031599	18.8842
Gutmicrobiota	Schizophrenia	Schizophrenia	Leuconostoc abundance in stool	GCST90032466	Weighted mode	66	-0.11502	0.11725	0.33025	0.89135	0.70834	1.12164	0.0031599	18.8842
Gutmicrobiota	Schizophrenia	Schizophrenia	Leuconostoc abundance in stool	GCST90032466	Weighted median	66	-0.10023	0.04964	0.04345	0.90463	0.82077	0.99706	0.0031599	18.8842
Gutmicrobiota	Schizophrenia	Schizophrenia	Leuconostoc abundance in stool	GCST90032466	Simple median	66	-0.10338	0.0481	0.03162	0.90178	0.82064	0.99094	0.0031599	18.8842
Gutmicrobiota	Schizophrenia	Schizophrenia	Leuconostoc abundance in stool	GCST90032466	Simple mode	66	-0.11862	0.12661	0.35226	0.88814	0.69297	1.13829	0.0031599	18.8842
Gutmicrobiota	Schizophrenia	Schizophrenia	Methanobacterium B abundance in stool	GCST90032477	Inverse variance weighted (fixed effects)	66	0.1484	0.06806	0.02922	1.15998	1.01512	1.32551	0.00309955	18.5224
Gutmicrobiota	Schizophrenia	Schizophrenia	Methanobacterium B abundance in stool	GCST90032477	Inverse variance weighted (multiplicative random effects)	66	0.1484	0.06021	0.01371	1.15998	1.03086	1.30527	0.00309955	18.5224
Gutmicrobiota	Schizophrenia	Schizophrenia	Methanobacterium B abundance in stool	GCST90032477	Maximum likelihood	66	0.15336	0.06966	0.0277	1.16575	1.01696	1.3363	0.00309955	18.5224
Gutmicrobiota	Schizophrenia	Schizophrenia	Methanobacterium B abundance in stool	GCST90032477	MR Egger	66	0.27612	0.16814	0.10545	1.31801	0.94797	1.83249	0.00309955	18.5224
Gutmicrobiota	Schizophrenia	Schizophrenia	Methanobacterium B abundance in stool	GCST90032477	Weighted mode	66	0.09195	0.22409	0.68293	1.09631	0.70662	1.7009	0.00309955	18.5224
Gutmicrobiota	Schizophrenia	Schizophrenia	Methanobacterium B abundance in stool	GCST90032477	Weighted median	66	0.14078	0.09613	0.14306	1.15117	0.95348	1.38985	0.00309955	18.5224
Gutmicrobiota	Schizophrenia	Schizophrenia	Methanobacterium B abundance in stool	GCST90032477	Simple median	66	0.14132	0.09108	0.12075	1.15179	0.96349	1.3769	0.00309955	18.5224
Gutmicrobiota	Schizophrenia	Schizophrenia	Methanobacterium B abundance in stool	GCST90032477	Simple mode	66	0.07962	0.2185	0.71675	1.08288	0.70564	1.66178	0.00309955	18.5224
Gutmicrobiota	Schizophrenia	Schizophrenia	Prevotella sp002437285 abundance in stool	GCST90032520	Inverse variance weighted (fixed effects)	83	-0.05722	0.02784	0.03985	0.94438	0.89423	0.99735	0.00307324	18.3646
Gutmicrobiota	Schizophrenia	Schizophrenia	Prevotella sp002437285 abundance in stool	GCST90032520	Inverse variance weighted (multiplicative random effects)	83	-0.05722	0.02535	0.02396	0.94438	0.89862	0.99248	0.00307324	18.3646
Gutmicrobiota	Schizophrenia	Schizophrenia	Prevotella sp002437285 abundance in stool	GCST90032520	Maximum likelihood	83	-0.05815	0.02848	0.04115	0.94351	0.89229	0.99767	0.00307324	18.3646
Gutmicrobiota	Schizophrenia	Schizophrenia	Prevotella sp002437285 abundance in stool	GCST90032520	MR Egger	83	-0.0678	0.06677	0.3129	0.93445	0.81982	1.06509	0.00307324	18.3646
Gutmicrobiota	Schizophrenia	Schizophrenia	Prevotella sp002437285 abundance in stool	GCST90032520	Weighted mode	83	-0.16717	0.10716	0.1226	0.84606	0.68578	1.04379	0.00307324	18.3646
Gutmicrobiota	Schizophrenia	Schizophrenia	Prevotella sp002437285 abundance in stool	GCST90032520	Weighted median	83	-0.09169	0.03912	0.01907	0.91239	0.84505	0.98509	0.00307324	18.3646
Gutmicrobiota	Schizophrenia	Schizophrenia	Prevotella sp002437285 abundance in stool	GCST90032520	Simple median	83	-0.09315	0.04068	0.02205	0.91106	0.84123	0.98668	0.00307324	18.3646
Gutmicrobiota	Schizophrenia	Schizophrenia	Prevotella sp002437285 abundance in stool	GCST90032520	Simple mode	83	-0.17844	0.1004	0.07922	0.83658	0.68714	1.01851	0.00307324	18.3646
Gutmicrobiota	Schizophrenia	Schizophrenia	Prevotella sp900318625 abundance in stool	GCST90032524	Inverse variance weighted (fixed effects)	61	0.10842	0.04434	0.01447	1.11451	1.02175	1.2157	0.00301935	18.0415
Gutmicrobiota	Schizophrenia	Schizophrenia	Prevotella sp900318625 abundance in stool	GCST90032524	Inverse variance weighted (multiplicative random effects)	61	0.10842	0.03546	0.00223	1.11451	1.03968	1.19473	0.00301935	18.0415
Gutmicrobiota	Schizophrenia	Schizophrenia	Prevotella sp900318625 abundance in stool	GCST90032524	Maximum likelihood	61	0.11142	0.04514	0.01357	1.11787	1.02322	1.22127	0.00301935	18.0415
Gutmicrobiota	Schizophrenia	Schizophrenia	Prevotella sp900318625 abundance in stool	GCST90032524	MR Egger	61	0.12607	0.10644	0.24099	1.13436	0.92077	1.3975	0.00301935	18.0415
Gutmicrobiota	Schizophrenia	Schizophrenia	Prevotella sp900318625 abundance in stool	GCST90032524	Weighted mode	61	0.07714	0.14178	0.58839	1.0802	0.81812	1.42622	0.00301935	18.0415
Gutmicrobiota	Schizophrenia	Schizophrenia	Prevotella sp900318625 abundance in stool	GCST90032524	Weighted median	61	0.1012	0.06148	0.09973	1.10649	0.98089	1.24818	0.00301935	18.0415
Gutmicrobiota	Schizophrenia	Schizophrenia	Prevotella sp900318625 abundance in stool	GCST90032524	Simple median	61	0.10775	0.06099	0.07725	1.11377	0.98829	1.25519	0.00301935	18.0415
Gutmicrobiota	Schizophrenia	Schizophrenia	Prevotella sp900318625 abundance in stool	GCST90032524	Simple mode	61	0.11401	0.14016	0.41917	1.12077	0.85155	1.47511	0.00301935	18.0415
Gutmicrobiota	Schizophrenia	Schizophrenia	Stappia abundance in stool	GCST90032566	Inverse variance weighted (fixed effects)	64	-0.20559	0.09109	0.02401	0.81416	0.68104	0.97331	0.00315811	18.8736
Gutmicrobiota	Schizophrenia	Schizophrenia	Stappia abundance in stool	GCST90032566	Inverse variance weighted (multiplicative random effects)	64	-0.20559	0.07924	0.00947	0.81416	0.69704	0.95097	0.00315811	18.8736
Gutmicrobiota	Schizophrenia	Schizophrenia	Stappia abundance in stool	GCST90032566	Maximum likelihood	64	-0.20825	0.0932	0.02545	0.81201	0.67644	0.97475	0.00315811	18.8736
Gutmicrobiota	Schizophrenia	Schizophrenia	Stappia abundance in stool	GCST90032566	MR Egger	64	-0.29931	0.20391	0.1472	0.74133	0.49709	1.10557	0.00315811	18.8736
Gutmicrobiota	Schizophrenia	Schizophrenia	Stappia abundance in stool	GCST90032566	Weighted mode	64	-0.25621	0.29725	0.39199	0.77398	0.43222	1.38597	0.00315811	18.8736
Gutmicrobiota	Schizophrenia	Schizophrenia	Stappia abundance in stool	GCST90032566	Weighted median	64	-0.21003	0.12556	0.09438	0.81056	0.63374	1.03672	0.00315811	18.8736
Gutmicrobiota	Schizophrenia	Schizophrenia	Stappia abundance in stool	GCST90032566	Simple median	64	-0.21344	0.12732	0.09366	0.8078	0.62939	1.03677	0.00315811	18.8736
Gutmicrobiota	Schizophrenia	Schizophrenia	Stappia abundance in stool	GCST90032566	Simple mode	64	-0.29754	0.31229	0.34434	0.74264	0.40268	1.36963	0.00315811	18.8736
Gutmicrobiota	Schizophrenia	Schizophrenia	UBA11963 sp002362595 abundance in stool	GCST90032596	Inverse variance weighted (fixed effects)	68	0.15515	0.05221	0.00296	1.16784	1.05425	1.29366	0.00309332	18.4846
Gutmicrobiota	Schizophrenia	Schizophrenia	UBA11963 sp002362595 abundance in stool	GCST90032596	Inverse variance weighted (multiplicative random effects)	68	0.15515	0.04225	0.00024	1.16784	1.07503	1.26866	0.00309332	18.4846
Gutmicrobiota	Schizophrenia	Schizophrenia	UBA11963 sp002362595 abundance in stool	GCST90032596	Maximum likelihood	68	0.16017	0.05337	0.00269	1.17371	1.05715	1.30312	0.00309332	18.4846
Gutmicrobiota	Schizophrenia	Schizophrenia	UBA11963 sp002362595 abundance in stool	GCST90032596	MR Egger	68	0.33826	0.11935	0.00609	1.40251	1.10997	1.77215	0.00309332	18.4846
Gutmicrobiota	Schizophrenia	Schizophrenia	UBA11963 sp002362595 abundance in stool	GCST90032596	Weighted mode	68	0.28349	0.18422	0.12854	1.32776	0.92536	1.90514	0.00309332	18.4846
Gutmicrobiota	Schizophrenia	Schizophrenia	UBA11963 sp002362595 abundance in stool	GCST90032596	Weighted median	68	0.19658	0.07129	0.00582	1.21724	1.05851	1.39976	0.00309332	18.4846
Gutmicrobiota	Schizophrenia	Schizophrenia	UBA11963 sp002362595 abundance in stool	GCST90032596	Simple median	68	0.19711	0.068	0.00374	1.21788	1.06592	1.39151	0.00309332	18.4846
Gutmicrobiota	Schizophrenia	Schizophrenia	UBA11963 sp002362595 abundance in stool	GCST90032596	Simple mode	68	0.28814	0.17323	0.10092	1.33395	0.9499	1.87326	0.00309332	18.4846
Gutmicrobiota	Schizophrenia	Schizophrenia	UBA11963 abundance in stool	GCST90032597	Inverse variance weighted (fixed effects)	76	0.15341	0.04567	0.00078	1.1658	1.06599	1.27496	0.00305827	18.2745
Gutmicrobiota	Schizophrenia	Schizophrenia	UBA11963 abundance in stool	GCST90032597	Inverse variance weighted (multiplicative random effects)	76	0.15341	0.03863	7e-05	1.1658	1.08079	1.2575	0.00305827	18.2745
Gutmicrobiota	Schizophrenia	Schizophrenia	UBA11963 abundance in stool	GCST90032597	Maximum likelihood	76	0.1602	0.04681	0.00062	1.17374	1.07084	1.28653	0.00305827	18.2745
Gutmicrobiota	Schizophrenia	Schizophrenia	UBA11963 abundance in stool	GCST90032597	MR Egger	76	0.29056	0.10645	0.00792	1.33717	1.08536	1.64741	0.00305827	18.2745
Gutmicrobiota	Schizophrenia	Schizophrenia	UBA11963 abundance in stool	GCST90032597	Weighted mode	76	0.25946	0.16685	0.12414	1.29622	0.93467	1.79764	0.00305827	18.2745
Gutmicrobiota	Schizophrenia	Schizophrenia	UBA11963 abundance in stool	GCST90032597	Weighted median	76	0.18231	0.06637	0.00602	1.19999	1.05361	1.3667	0.00305827	18.2745
Gutmicrobiota	Schizophrenia	Schizophrenia	UBA11963 abundance in stool	GCST90032597	Simple median	76	0.18279	0.06426	0.00445	1.20056	1.05847	1.36171	0.00305827	18.2745
Gutmicrobiota	Schizophrenia	Schizophrenia	UBA11963 abundance in stool	GCST90032597	Simple mode	76	0.25506	0.16729	0.13155	1.29054	0.92976	1.79133	0.00305827	18.2745
Gutmicrobiota	Schizophrenia	Schizophrenia	UBA7182 sp002491115 abundance in stool	GCST90032626	Inverse variance weighted (fixed effects)	71	-0.17772	0.08102	0.02826	0.83718	0.71426	0.98125	0.00312645	18.6832
Gutmicrobiota	Schizophrenia	Schizophrenia	UBA7182 sp002491115 abundance in stool	GCST90032626	Inverse variance weighted (multiplicative random effects)	71	-0.17772	0.06221	0.00428	0.83718	0.74108	0.94574	0.00312645	18.6832
Gutmicrobiota	Schizophrenia	Schizophrenia	UBA7182 sp002491115 abundance in stool	GCST90032626	Maximum likelihood	71	-0.17675	0.08241	0.03197	0.83799	0.713	0.98489	0.00312645	18.6832
Gutmicrobiota	Schizophrenia	Schizophrenia	UBA7182 sp002491115 abundance in stool	GCST90032626	MR Egger	71	-0.11949	0.21353	0.57756	0.88737	0.58391	1.34854	0.00312645	18.6832
Gutmicrobiota	Schizophrenia	Schizophrenia	UBA7182 sp002491115 abundance in stool	GCST90032626	Weighted mode	71	-0.28834	0.28982	0.32322	0.74951	0.42469	1.32275	0.00312645	18.6832
Gutmicrobiota	Schizophrenia	Schizophrenia	UBA7182 sp002491115 abundance in stool	GCST90032626	Weighted median	71	-0.18863	0.11275	0.09433	0.82809	0.6639	1.03289	0.00312645	18.6832
Gutmicrobiota	Schizophrenia	Schizophrenia	UBA7182 sp002491115 abundance in stool	GCST90032626	Simple median	71	-0.21843	0.11121	0.04951	0.80378	0.64636	0.99953	0.00312645	18.6832
Gutmicrobiota	Schizophrenia	Schizophrenia	UBA7182 sp002491115 abundance in stool	GCST90032626	Simple mode	71	-0.2748	0.27938	0.3287	0.75973	0.43939	1.31361	0.00312645	18.6832
Gutmicrobiota	Schizophrenia	Schizophrenia	UNC496MF abundance in stool	GCST90032639	Inverse variance weighted (fixed effects)	57	-0.22311	0.10071	0.02673	0.80002	0.65671	0.97461	0.00320067	19.1294
Gutmicrobiota	Schizophrenia	Schizophrenia	UNC496MF abundance in stool	GCST90032639	Inverse variance weighted (multiplicative random effects)	57	-0.22311	0.08826	0.01148	0.80002	0.67293	0.95111	0.00320067	19.1294
Gutmicrobiota	Schizophrenia	Schizophrenia	UNC496MF abundance in stool	GCST90032639	Maximum likelihood	57	-0.22017	0.10297	0.0325	0.80238	0.65574	0.98182	0.00320067	19.1294
Gutmicrobiota	Schizophrenia	Schizophrenia	UNC496MF abundance in stool	GCST90032639	MR Egger	57	-0.61157	0.24868	0.0171	0.5425	0.33321	0.88324	0.00320067	19.1294
Gutmicrobiota	Schizophrenia	Schizophrenia	UNC496MF abundance in stool	GCST90032639	Weighted mode	57	-0.22635	0.33522	0.50232	0.79744	0.41338	1.53832	0.00320067	19.1294
Gutmicrobiota	Schizophrenia	Schizophrenia	UNC496MF abundance in stool	GCST90032639	Weighted median	57	-0.22276	0.14193	0.11653	0.80031	0.60596	1.05699	0.00320067	19.1294
Gutmicrobiota	Schizophrenia	Schizophrenia	UNC496MF abundance in stool	GCST90032639	Simple median	57	-0.17478	0.14221	0.21907	0.83964	0.6354	1.10955	0.00320067	19.1294
Gutmicrobiota	Schizophrenia	Schizophrenia	UNC496MF abundance in stool	GCST90032639	Simple mode	57	-0.12199	0.32549	0.70923	0.88516	0.46769	1.67527	0.00320067	19.1294
Gutmicrobiota	Schizophrenia	Schizophrenia	Veillonellaceae abundance in stool	GCST90032641	Inverse variance weighted (fixed effects)	59	0.0637	0.03199	0.04644	1.06578	1.001	1.13474	0.00311127	18.5922
Gutmicrobiota	Schizophrenia	Schizophrenia	Veillonellaceae abundance in stool	GCST90032641	Inverse variance weighted (multiplicative random effects)	59	0.0637	0.02876	0.02677	1.06578	1.00736	1.12758	0.00311127	18.5922
Gutmicrobiota	Schizophrenia	Schizophrenia	Veillonellaceae abundance in stool	GCST90032641	Maximum likelihood	59	0.06533	0.03269	0.04566	1.06751	1.00126	1.13814	0.00311127	18.5922
Gutmicrobiota	Schizophrenia	Schizophrenia	Veillonellaceae abundance in stool	GCST90032641	MR Egger	59	-0.00544	0.07428	0.94189	0.99458	0.85983	1.15044	0.00311127	18.5922
Gutmicrobiota	Schizophrenia	Schizophrenia	Veillonellaceae abundance in stool	GCST90032641	Weighted mode	59	0.03978	0.10134	0.69611	1.04058	0.85313	1.26922	0.00311127	18.5922
Gutmicrobiota	Schizophrenia	Schizophrenia	Veillonellaceae abundance in stool	GCST90032641	Weighted median	59	0.04831	0.04547	0.28801	1.0495	0.96001	1.14732	0.00311127	18.5922
Gutmicrobiota	Schizophrenia	Schizophrenia	Veillonellaceae abundance in stool	GCST90032641	Simple median	59	0.05443	0.04559	0.23252	1.05594	0.96567	1.15465	0.00311127	18.5922
Gutmicrobiota	Schizophrenia	Schizophrenia	Veillonellaceae abundance in stool	GCST90032641	Simple mode	59	0.03696	0.11449	0.74799	1.03765	0.82908	1.2987	0.00311127	18.5922

## Sheet: Table S2
Table S2 Sensitive analysis of the association between identified gut microbiota traits and schizophrenia (repeat)
Outcome	Exposure_type	Exposure_ID	Exposure_trait	Pleiotropy					Heterogenenity						MR steiger directionality
				MR_egger_intercept	MR_egger_se	MR_egger_Pval	MR_PRESSO_Global_RSSobs	MR_PRESSO_Global_Pval	IVW_Q	IVW_Q_df	IVW_Q_pval	MR_egger_Q	MR_egger_Q_df	MR_egger_Q_pval	Correct_causal_direction	Steiger_pval
GCST90018919(Schizophrenia)	Gutmicrobiota	GCST90032174	Acetobacterales abundance in stool	0.00636784	0.0069727	0.364245	NA	NA	54.3114	70	0.916647	55.1454	71	0.917392	TRUE	0
GCST90018919(Schizophrenia)	Gutmicrobiota	GCST90032177	Acidaminococcus sp900315205 abundance in stool	-0.00276042	0.00640276	0.667548	NA	NA	54.0395	79	0.985738	54.2254	80	0.987951	TRUE	0
GCST90018919(Schizophrenia)	Gutmicrobiota	GCST90032302	CAG-83 sp000435555 abundance in stool	-0.00158045	0.00641277	0.805963	NA	NA	66.5664	80	0.858712	66.6272	81	0.875072	TRUE	0
GCST90018919(Schizophrenia)	Gutmicrobiota	GCST90032322	Clostridium E sporosphaeroides abundance in stool	-0.00378563	0.00693178	0.586644	NA	NA	48.68	73	0.987335	48.9782	74	0.989056	TRUE	0
GCST90018919(Schizophrenia)	Gutmicrobiota	GCST90032380	Faecalibacterium sp002160895 abundance in stool	0.00315142	0.0064472	0.626388	NA	NA	50.0478	76	0.990661	50.2867	77	0.99209	TRUE	0
GCST90018919(Schizophrenia)	Gutmicrobiota	GCST90032496	Paenibacillales abundance in stool	0.00539208	0.00697662	0.442089	NA	NA	61.2084	73	0.835969	61.8057	74	0.843221	TRUE	0
GCST90018919(Schizophrenia)	Gutmicrobiota	GCST90032506	Pauljensenia sp000411415 abundance in stool	0.0101622	0.0068326	0.141844	NA	NA	44.9382	64	0.966256	47.1503	65	0.953264	TRUE	2.99928e-304
GCST90018919(Schizophrenia)	Gutmicrobiota	GCST90032508	Phascolarctobacterium sp003150755 abundance in stool	0.00885444	0.00710133	0.216723	NA	NA	41.1255	68	0.995933	42.6802	69	0.994672	TRUE	0
GCST90018919(Schizophrenia)	Gutmicrobiota	GCST90032518	Prevotella sp000434975 abundance in stool	0.0099538	0.00623831	0.115022	NA	NA	51.784	71	0.958106	54.3299	72	0.940267	TRUE	0
GCST90018919(Schizophrenia)	Gutmicrobiota	GCST90032549	Ruminococcus C sp000437255 abundance in stool	0.00255626	0.00638256	0.689825	NA	NA	65.0735	82	0.915039	65.2339	83	0.924926	TRUE	0
GCST90018919(Schizophrenia)	Gutmicrobiota	GCST90032600	UBA1407 abundance in stool	0.0126124	0.00723563	0.0865264	NA	NA	38.2855	59	0.983318	41.3239	60	0.968585	TRUE	1.1676e-267

## Sheet: Table S3
Table S3 Casual effects of MR analysis between identified plasma metabolomics and schizophrenia (repeat)
Exposure Type	Outcome	OutcomeID	Exposure	ExposureID	Method	nSNP	Beta	SE	P-val	OR	OR_lci95	OR_uci95	R2	F
Metabolomics	Schizophrenia	Schizophrenia	Ribitol levels	GCST90199642	Inverse variance weighted (fixed effects)	6	0.05642	0.02719	0.03799	1.05805	1.00313	1.11597	0.0144673	122.955
Metabolomics	Schizophrenia	Schizophrenia	Ribitol levels	GCST90199642	Inverse variance weighted (multiplicative random effects)	6	0.05642	0.00814	0	1.05805	1.0413	1.07506	0.0144673	122.955
Metabolomics	Schizophrenia	Schizophrenia	Ribitol levels	GCST90199642	Maximum likelihood	6	0.05645	0.02728	0.03852	1.05808	1.00299	1.11619	0.0144673	122.955
Metabolomics	Schizophrenia	Schizophrenia	Ribitol levels	GCST90199642	MR Egger	6	0.01744	0.06918	0.81344	1.01759	0.88856	1.16536	0.0144673	122.955
Metabolomics	Schizophrenia	Schizophrenia	Ribitol levels	GCST90199642	Weighted mode	6	0.05269	0.03454	0.1877	1.0541	0.9851	1.12794	0.0144673	122.955
Metabolomics	Schizophrenia	Schizophrenia	Ribitol levels	GCST90199642	Weighted median	6	0.05594	0.032	0.08042	1.05753	0.99325	1.12598	0.0144673	122.955
Metabolomics	Schizophrenia	Schizophrenia	Ribitol levels	GCST90199642	Simple median	6	0.06474	0.03663	0.07716	1.06688	0.99297	1.1463	0.0144673	122.955
Metabolomics	Schizophrenia	Schizophrenia	Ribitol levels	GCST90199642	Simple mode	6	0.06492	0.03887	0.15579	1.06707	0.98879	1.15156	0.0144673	122.955
Metabolomics	Schizophrenia	Schizophrenia	Hexanoylcarnitine levels	GCST90199668	Inverse variance weighted (fixed effects)	7	-0.07704	0.03483	0.02699	0.92585	0.86475	0.99127	0.0193209	170.719
Metabolomics	Schizophrenia	Schizophrenia	Hexanoylcarnitine levels	GCST90199668	Inverse variance weighted (multiplicative random effects)	7	-0.07704	0.03149	0.01441	0.92585	0.87045	0.98479	0.0193209	170.719
Metabolomics	Schizophrenia	Schizophrenia	Hexanoylcarnitine levels	GCST90199668	Maximum likelihood	7	-0.07728	0.03497	0.0271	0.92563	0.86432	0.99129	0.0193209	170.719
Metabolomics	Schizophrenia	Schizophrenia	Hexanoylcarnitine levels	GCST90199668	MR Egger	7	0.01698	0.06911	0.81563	1.01713	0.88828	1.16467	0.0193209	170.719
Metabolomics	Schizophrenia	Schizophrenia	Hexanoylcarnitine levels	GCST90199668	Weighted mode	7	-0.0565	0.04148	0.22212	0.94507	0.87127	1.02512	0.0193209	170.719
Metabolomics	Schizophrenia	Schizophrenia	Hexanoylcarnitine levels	GCST90199668	Weighted median	7	-0.05785	0.03869	0.13485	0.94379	0.87486	1.01814	0.0193209	170.719
Metabolomics	Schizophrenia	Schizophrenia	Hexanoylcarnitine levels	GCST90199668	Simple median	7	-0.07101	0.0745	0.34049	0.93145	0.80491	1.07789	0.0193209	170.719
Metabolomics	Schizophrenia	Schizophrenia	Hexanoylcarnitine levels	GCST90199668	Simple mode	7	-0.06439	0.08623	0.48347	0.93764	0.79184	1.11029	0.0193209	170.719
Metabolomics	Schizophrenia	Schizophrenia	Propionylcarnitine (c3) levels	GCST90199708	Inverse variance weighted (fixed effects)	5	-0.12056	0.04548	0.00804	0.88643	0.81082	0.96908	0.0113067	95.2234
Metabolomics	Schizophrenia	Schizophrenia	Propionylcarnitine (c3) levels	GCST90199708	Inverse variance weighted (multiplicative random effects)	5	-0.12056	0.0226	0	0.88643	0.84803	0.92657	0.0113067	95.2234
Metabolomics	Schizophrenia	Schizophrenia	Propionylcarnitine (c3) levels	GCST90199708	Maximum likelihood	5	-0.12073	0.04588	0.0085	0.88627	0.81006	0.96966	0.0113067	95.2234
Metabolomics	Schizophrenia	Schizophrenia	Propionylcarnitine (c3) levels	GCST90199708	MR Egger	5	-0.17841	0.09512	0.15738	0.8366	0.6943	1.00806	0.0113067	95.2234
Metabolomics	Schizophrenia	Schizophrenia	Propionylcarnitine (c3) levels	GCST90199708	Weighted mode	5	-0.14965	0.06101	0.07024	0.86101	0.76397	0.97039	0.0113067	95.2234
Metabolomics	Schizophrenia	Schizophrenia	Propionylcarnitine (c3) levels	GCST90199708	Weighted median	5	-0.14246	0.05597	0.01092	0.86722	0.77711	0.96778	0.0113067	95.2234
Metabolomics	Schizophrenia	Schizophrenia	Propionylcarnitine (c3) levels	GCST90199708	Simple median	5	-0.14164	0.06396	0.02679	0.86793	0.76567	0.98385	0.0113067	95.2234
Metabolomics	Schizophrenia	Schizophrenia	Propionylcarnitine (c3) levels	GCST90199708	Simple mode	5	-0.15526	0.06968	0.08979	0.85619	0.74689	0.98148	0.0113067	95.2234
Metabolomics	Schizophrenia	Schizophrenia	1,3,7-trimethylurate levels	GCST90199757	Inverse variance weighted (fixed effects)	2	-0.21116	0.10675	0.04792	0.80965	0.6568	0.99807	0.00541543	45.1987
Metabolomics	Schizophrenia	Schizophrenia	1,3,7-trimethylurate levels	GCST90199757	Inverse variance weighted (multiplicative random effects)	2	-0.21116	0.04258	0	0.80965	0.74482	0.88012	0.00541543	45.1987
Metabolomics	Schizophrenia	Schizophrenia	1,3,7-trimethylurate levels	GCST90199757	Maximum likelihood	2	-0.21099	0.10884	0.05256	0.80978	0.65421	1.00234	0.00541543	45.1987
Metabolomics	Schizophrenia	Schizophrenia	1-methylxanthine levels	GCST90199763	Inverse variance weighted (fixed effects)	4	0.10088	0.04086	0.01356	1.10614	1.02101	1.19837	0.0159333	136.917
Metabolomics	Schizophrenia	Schizophrenia	1-methylxanthine levels	GCST90199763	Inverse variance weighted (multiplicative random effects)	4	0.10088	0.01947	0	1.10614	1.06473	1.14916	0.0159333	136.917
Metabolomics	Schizophrenia	Schizophrenia	1-methylxanthine levels	GCST90199763	Maximum likelihood	4	0.101	0.0411	0.014	1.10627	1.02065	1.19909	0.0159333	136.917
Metabolomics	Schizophrenia	Schizophrenia	1-methylxanthine levels	GCST90199763	MR Egger	4	0.07404	0.08324	0.46758	1.07685	0.91475	1.26767	0.0159333	136.917
Metabolomics	Schizophrenia	Schizophrenia	1-methylxanthine levels	GCST90199763	Weighted mode	4	0.0916	0.0485	0.15537	1.09593	0.99654	1.20523	0.0159333	136.917
Metabolomics	Schizophrenia	Schizophrenia	1-methylxanthine levels	GCST90199763	Weighted median	4	0.09394	0.04298	0.02884	1.09849	1.00975	1.19503	0.0159333	136.917
Metabolomics	Schizophrenia	Schizophrenia	1-methylxanthine levels	GCST90199763	Simple median	4	0.10393	0.06294	0.09869	1.10952	0.98076	1.2552	0.0159333	136.917
Metabolomics	Schizophrenia	Schizophrenia	1-methylxanthine levels	GCST90199763	Simple mode	4	0.09275	0.06529	0.25054	1.09718	0.96539	1.24697	0.0159333	136.917
Metabolomics	Schizophrenia	Schizophrenia	Indoleacetylglutamine levels	GCST90199817	Inverse variance weighted (fixed effects)	5	-0.11323	0.0487	0.02007	0.89295	0.81166	0.98238	0.00765095	64.1395
Metabolomics	Schizophrenia	Schizophrenia	Indoleacetylglutamine levels	GCST90199817	Inverse variance weighted (multiplicative random effects)	5	-0.11323	0.03595	0.00163	0.89295	0.8322	0.95813	0.00765095	64.1395
Metabolomics	Schizophrenia	Schizophrenia	Indoleacetylglutamine levels	GCST90199817	Maximum likelihood	5	-0.1139	0.04929	0.02084	0.89235	0.81018	0.98285	0.00765095	64.1395
Metabolomics	Schizophrenia	Schizophrenia	Indoleacetylglutamine levels	GCST90199817	MR Egger	5	-0.17652	0.1707	0.37715	0.83818	0.59984	1.17123	0.00765095	64.1395
Metabolomics	Schizophrenia	Schizophrenia	Indoleacetylglutamine levels	GCST90199817	Weighted mode	5	-0.14639	0.0697	0.10363	0.86382	0.75351	0.99028	0.00765095	64.1395
Metabolomics	Schizophrenia	Schizophrenia	Indoleacetylglutamine levels	GCST90199817	Weighted median	5	-0.11825	0.05597	0.03462	0.88848	0.79617	0.99149	0.00765095	64.1395
Metabolomics	Schizophrenia	Schizophrenia	Indoleacetylglutamine levels	GCST90199817	Simple median	5	-0.15396	0.07005	0.02795	0.8573	0.74733	0.98346	0.00765095	64.1395
Metabolomics	Schizophrenia	Schizophrenia	Indoleacetylglutamine levels	GCST90199817	Simple mode	5	-0.15149	0.08603	0.15305	0.85942	0.72607	1.01728	0.00765095	64.1395
Metabolomics	Schizophrenia	Schizophrenia	Gamma-glutamylalanine levels	GCST90199834	Inverse variance weighted (fixed effects)	95	-0.05152	0.02009	0.01032	0.94978	0.91311	0.98792	0.00222109	18.4702
Metabolomics	Schizophrenia	Schizophrenia	Gamma-glutamylalanine levels	GCST90199834	Inverse variance weighted (multiplicative random effects)	95	-0.05152	0.01708	0.00255	0.94978	0.91852	0.98211	0.00222109	18.4702
Metabolomics	Schizophrenia	Schizophrenia	Gamma-glutamylalanine levels	GCST90199834	Maximum likelihood	95	-0.05234	0.02064	0.01121	0.94901	0.91139	0.98818	0.00222109	18.4702
Metabolomics	Schizophrenia	Schizophrenia	Gamma-glutamylalanine levels	GCST90199834	MR Egger	95	-0.06017	0.03696	0.10693	0.9416	0.8758	1.01235	0.00222109	18.4702
Metabolomics	Schizophrenia	Schizophrenia	Gamma-glutamylalanine levels	GCST90199834	Weighted mode	95	-0.0593	0.04828	0.2224	0.94243	0.85734	1.03595	0.00222109	18.4702
Metabolomics	Schizophrenia	Schizophrenia	Gamma-glutamylalanine levels	GCST90199834	Weighted median	95	-0.06524	0.03068	0.03344	0.93684	0.88218	0.9949	0.00222109	18.4702
Metabolomics	Schizophrenia	Schizophrenia	Gamma-glutamylalanine levels	GCST90199834	Simple median	95	-0.06767	0.03055	0.02677	0.93457	0.88025	0.99224	0.00222109	18.4702
Metabolomics	Schizophrenia	Schizophrenia	Gamma-glutamylalanine levels	GCST90199834	Simple mode	95	-0.08744	0.06439	0.17773	0.91628	0.80764	1.03953	0.00222109	18.4702
Metabolomics	Schizophrenia	Schizophrenia	1-(1-enyl-palmitoyl)-2-oleoyl-GPE (p-16:0/18:1) levels	GCST90200061	Inverse variance weighted (fixed effects)	111	0.04507	0.02087	0.03077	1.0461	1.00418	1.08977	0.00227002	18.8793
Metabolomics	Schizophrenia	Schizophrenia	1-(1-enyl-palmitoyl)-2-oleoyl-GPE (p-16:0/18:1) levels	GCST90200061	Inverse variance weighted (multiplicative random effects)	111	0.04507	0.0193	0.01954	1.0461	1.00727	1.08643	0.00227002	18.8793
Metabolomics	Schizophrenia	Schizophrenia	1-(1-enyl-palmitoyl)-2-oleoyl-GPE (p-16:0/18:1) levels	GCST90200061	Maximum likelihood	111	0.04639	0.0214	0.03018	1.04748	1.00446	1.09236	0.00227002	18.8793
Metabolomics	Schizophrenia	Schizophrenia	1-(1-enyl-palmitoyl)-2-oleoyl-GPE (p-16:0/18:1) levels	GCST90200061	MR Egger	111	0.00332	0.04266	0.93811	1.00333	0.92285	1.09082	0.00227002	18.8793
Metabolomics	Schizophrenia	Schizophrenia	1-(1-enyl-palmitoyl)-2-oleoyl-GPE (p-16:0/18:1) levels	GCST90200061	Weighted mode	111	-0.0251	0.05233	0.63245	0.97521	0.88014	1.08055	0.00227002	18.8793
Metabolomics	Schizophrenia	Schizophrenia	1-(1-enyl-palmitoyl)-2-oleoyl-GPE (p-16:0/18:1) levels	GCST90200061	Weighted median	111	0.00297	0.03176	0.92541	1.00298	0.94245	1.06739	0.00227002	18.8793
Metabolomics	Schizophrenia	Schizophrenia	1-(1-enyl-palmitoyl)-2-oleoyl-GPE (p-16:0/18:1) levels	GCST90200061	Simple median	111	0.03815	0.03207	0.23429	1.03889	0.97559	1.10629	0.00227002	18.8793
Metabolomics	Schizophrenia	Schizophrenia	1-(1-enyl-palmitoyl)-2-oleoyl-GPE (p-16:0/18:1) levels	GCST90200061	Simple mode	111	-0.03353	0.07924	0.67299	0.96702	0.82792	1.1295	0.00227002	18.8793
Metabolomics	Schizophrenia	Schizophrenia	Dodecadienoate (12:2) levels	GCST90200190	Inverse variance weighted (fixed effects)	6	-0.12154	0.0591	0.03973	0.88556	0.7887	0.99431	0.00846053	71.1547
Metabolomics	Schizophrenia	Schizophrenia	Dodecadienoate (12:2) levels	GCST90200190	Inverse variance weighted (multiplicative random effects)	6	-0.12154	0.04263	0.00436	0.88556	0.81457	0.96273	0.00846053	71.1547
Metabolomics	Schizophrenia	Schizophrenia	Dodecadienoate (12:2) levels	GCST90200190	Maximum likelihood	6	-0.12218	0.05947	0.03993	0.88499	0.78763	0.9944	0.00846053	71.1547
Metabolomics	Schizophrenia	Schizophrenia	Dodecadienoate (12:2) levels	GCST90200190	MR Egger	6	-0.07301	0.12156	0.58045	0.92959	0.73252	1.17968	0.00846053	71.1547
Metabolomics	Schizophrenia	Schizophrenia	Dodecadienoate (12:2) levels	GCST90200190	Weighted mode	6	-0.08238	0.10089	0.45134	0.92092	0.75568	1.12229	0.00846053	71.1547
Metabolomics	Schizophrenia	Schizophrenia	Dodecadienoate (12:2) levels	GCST90200190	Weighted median	6	-0.12464	0.0715	0.0813	0.88281	0.76737	1.01562	0.00846053	71.1547
Metabolomics	Schizophrenia	Schizophrenia	Dodecadienoate (12:2) levels	GCST90200190	Simple median	6	-0.14919	0.07556	0.04835	0.86141	0.74283	0.99892	0.00846053	71.1547
Metabolomics	Schizophrenia	Schizophrenia	Dodecadienoate (12:2) levels	GCST90200190	Simple mode	6	-0.15008	0.10205	0.20135	0.86064	0.70462	1.05121	0.00846053	71.1547
Metabolomics	Schizophrenia	Schizophrenia	6-bromotryptophan levels	GCST90200201	Inverse variance weighted (fixed effects)	6	-0.0782	0.03647	0.03201	0.92478	0.86098	0.9933	0.0153496	131.017
Metabolomics	Schizophrenia	Schizophrenia	6-bromotryptophan levels	GCST90200201	Inverse variance weighted (multiplicative random effects)	6	-0.0782	0.03137	0.01268	0.92478	0.86963	0.98343	0.0153496	131.017
Metabolomics	Schizophrenia	Schizophrenia	6-bromotryptophan levels	GCST90200201	Maximum likelihood	6	-0.07849	0.03663	0.03214	0.92451	0.86046	0.99333	0.0153496	131.017
Metabolomics	Schizophrenia	Schizophrenia	6-bromotryptophan levels	GCST90200201	MR Egger	6	-0.03809	0.06003	0.56025	0.96263	0.85577	1.08283	0.0153496	131.017
Metabolomics	Schizophrenia	Schizophrenia	6-bromotryptophan levels	GCST90200201	Weighted mode	6	-0.06046	0.04774	0.26115	0.94133	0.85724	1.03367	0.0153496	131.017
Metabolomics	Schizophrenia	Schizophrenia	6-bromotryptophan levels	GCST90200201	Weighted median	6	-0.07718	0.04363	0.07692	0.92573	0.84985	1.00838	0.0153496	131.017
Metabolomics	Schizophrenia	Schizophrenia	6-bromotryptophan levels	GCST90200201	Simple median	6	-0.12728	0.05297	0.01626	0.88048	0.79366	0.9768	0.0153496	131.017
Metabolomics	Schizophrenia	Schizophrenia	6-bromotryptophan levels	GCST90200201	Simple mode	6	-0.14744	0.06782	0.08175	0.86292	0.7555	0.9856	0.0153496	131.017
Metabolomics	Schizophrenia	Schizophrenia	Levulinoylcarnitine levels	GCST90200247	Inverse variance weighted (fixed effects)	3	-0.16366	0.0812	0.04385	0.84903	0.72411	0.9955	0.00867542	72.7126
Metabolomics	Schizophrenia	Schizophrenia	Levulinoylcarnitine levels	GCST90200247	Inverse variance weighted (multiplicative random effects)	3	-0.16366	0.06282	0.00918	0.84903	0.75068	0.96027	0.00867542	72.7126
Metabolomics	Schizophrenia	Schizophrenia	Levulinoylcarnitine levels	GCST90200247	Maximum likelihood	3	-0.16512	0.08263	0.04569	0.8478	0.72103	0.99685	0.00867542	72.7126
Metabolomics	Schizophrenia	Schizophrenia	Levulinoylcarnitine levels	GCST90200247	MR Egger	3	-0.17392	0.25647	0.62065	0.84037	0.50834	1.38926	0.00867542	72.7126
Metabolomics	Schizophrenia	Schizophrenia	Levulinoylcarnitine levels	GCST90200247	Weighted mode	3	-0.22466	0.13014	0.22643	0.79879	0.61895	1.03087	0.00867542	72.7126
Metabolomics	Schizophrenia	Schizophrenia	Levulinoylcarnitine levels	GCST90200247	Weighted median	3	-0.17766	0.09245	0.05464	0.83723	0.69847	1.00354	0.00867542	72.7126
Metabolomics	Schizophrenia	Schizophrenia	Levulinoylcarnitine levels	GCST90200247	Simple median	3	-0.20367	0.10767	0.05854	0.81573	0.66054	1.00738	0.00867542	72.7126
Metabolomics	Schizophrenia	Schizophrenia	Levulinoylcarnitine levels	GCST90200247	Simple mode	3	-0.23059	0.12768	0.21267	0.79406	0.61826	1.01986	0.00867542	72.7126
Metabolomics	Schizophrenia	Schizophrenia	4-acetamidobutanoate levels	GCST90200311	Inverse variance weighted (fixed effects)	2	-0.1137	0.05293	0.03169	0.89253	0.80458	0.99009	0.0223411	192.398
Metabolomics	Schizophrenia	Schizophrenia	4-acetamidobutanoate levels	GCST90200311	Inverse variance weighted (multiplicative random effects)	2	-0.1137	0.04165	0.00634	0.89253	0.82256	0.96845	0.0223411	192.398
Metabolomics	Schizophrenia	Schizophrenia	4-acetamidobutanoate levels	GCST90200311	Maximum likelihood	2	-0.11388	0.0533	0.03262	0.89237	0.80385	0.99063	0.0223411	192.398
Metabolomics	Schizophrenia	Schizophrenia	Alanine levels	GCST90200431	Inverse variance weighted (fixed effects)	105	-0.05754	0.02128	0.00686	0.94408	0.90551	0.9843	0.00220241	18.3142
Metabolomics	Schizophrenia	Schizophrenia	Alanine levels	GCST90200431	Inverse variance weighted (multiplicative random effects)	105	-0.05754	0.01877	0.00217	0.94408	0.90998	0.97945	0.00220241	18.3142
Metabolomics	Schizophrenia	Schizophrenia	Alanine levels	GCST90200431	Maximum likelihood	105	-0.05815	0.02181	0.00767	0.94351	0.90403	0.98472	0.00220241	18.3142
Metabolomics	Schizophrenia	Schizophrenia	Alanine levels	GCST90200431	MR Egger	105	-0.06334	0.03975	0.11412	0.93862	0.86827	1.01468	0.00220241	18.3142
Metabolomics	Schizophrenia	Schizophrenia	Alanine levels	GCST90200431	Weighted mode	105	-0.07831	0.05226	0.13706	0.92468	0.83465	1.02442	0.00220241	18.3142
Metabolomics	Schizophrenia	Schizophrenia	Alanine levels	GCST90200431	Weighted median	105	-0.08124	0.03474	0.01938	0.92197	0.86128	0.98694	0.00220241	18.3142
Metabolomics	Schizophrenia	Schizophrenia	Alanine levels	GCST90200431	Simple median	105	-0.06756	0.03222	0.036	0.93467	0.87748	0.9956	0.00220241	18.3142
Metabolomics	Schizophrenia	Schizophrenia	Alanine levels	GCST90200431	Simple mode	105	-0.04055	0.07878	0.60785	0.96026	0.82288	1.12059	0.00220241	18.3142
Metabolomics	Schizophrenia	Schizophrenia	Cytosine levels	GCST90200433	Inverse variance weighted (fixed effects)	90	-0.05222	0.02156	0.01544	0.94912	0.90985	0.99009	0.00217463	18.0825
Metabolomics	Schizophrenia	Schizophrenia	Cytosine levels	GCST90200433	Inverse variance weighted (multiplicative random effects)	90	-0.05222	0.01879	0.00547	0.94912	0.9148	0.98474	0.00217463	18.0825
Metabolomics	Schizophrenia	Schizophrenia	Cytosine levels	GCST90200433	Maximum likelihood	90	-0.05327	0.02206	0.01578	0.94813	0.908	0.99003	0.00217463	18.0825
Metabolomics	Schizophrenia	Schizophrenia	Cytosine levels	GCST90200433	MR Egger	90	-0.04618	0.04334	0.2896	0.95487	0.87711	1.03953	0.00217463	18.0825
Metabolomics	Schizophrenia	Schizophrenia	Cytosine levels	GCST90200433	Weighted mode	90	-0.10779	0.0686	0.11966	0.89782	0.78487	1.02702	0.00217463	18.0825
Metabolomics	Schizophrenia	Schizophrenia	Cytosine levels	GCST90200433	Weighted median	90	-0.03734	0.03126	0.23235	0.96335	0.90609	1.02423	0.00217463	18.0825
Metabolomics	Schizophrenia	Schizophrenia	Cytosine levels	GCST90200433	Simple median	90	-0.0541	0.03077	0.07874	0.94734	0.89189	1.00623	0.00217463	18.0825
Metabolomics	Schizophrenia	Schizophrenia	Cytosine levels	GCST90200433	Simple mode	90	-0.05852	0.08164	0.4754	0.94316	0.80369	1.10683	0.00217463	18.0825
Metabolomics	Schizophrenia	Schizophrenia	Alpha-ketobutyrate levels	GCST90200438	Inverse variance weighted (fixed effects)	88	0.05891	0.0222	0.00796	1.06068	1.01552	1.10786	0.00219778	18.2755
Metabolomics	Schizophrenia	Schizophrenia	Alpha-ketobutyrate levels	GCST90200438	Inverse variance weighted (multiplicative random effects)	88	0.05891	0.02144	0.00601	1.06068	1.01703	1.10621	0.00219778	18.2755
Metabolomics	Schizophrenia	Schizophrenia	Alpha-ketobutyrate levels	GCST90200438	Maximum likelihood	88	0.06044	0.02295	0.00846	1.0623	1.01557	1.11118	0.00219778	18.2755
Metabolomics	Schizophrenia	Schizophrenia	Alpha-ketobutyrate levels	GCST90200438	MR Egger	88	0.06033	0.04315	0.16566	1.06219	0.97605	1.15593	0.00219778	18.2755
Metabolomics	Schizophrenia	Schizophrenia	Alpha-ketobutyrate levels	GCST90200438	Weighted mode	88	-0.01887	0.06021	0.75478	0.98131	0.87208	1.10423	0.00219778	18.2755
Metabolomics	Schizophrenia	Schizophrenia	Alpha-ketobutyrate levels	GCST90200438	Weighted median	88	0.03754	0.03462	0.27825	1.03825	0.97014	1.11115	0.00219778	18.2755
Metabolomics	Schizophrenia	Schizophrenia	Alpha-ketobutyrate levels	GCST90200438	Simple median	88	0.07539	0.03261	0.02077	1.0783	1.01155	1.14946	0.00219778	18.2755
Metabolomics	Schizophrenia	Schizophrenia	Alpha-ketobutyrate levels	GCST90200438	Simple mode	88	-0.06009	0.08422	0.47749	0.94168	0.79838	1.1107	0.00219778	18.2755
Metabolomics	Schizophrenia	Schizophrenia	X-11850 levels	GCST90200472	Inverse variance weighted (fixed effects)	89	0.05021	0.02341	0.03194	1.05149	1.00434	1.10085	0.0022281	18.5282
Metabolomics	Schizophrenia	Schizophrenia	X-11850 levels	GCST90200472	Inverse variance weighted (multiplicative random effects)	89	0.05021	0.0213	0.01843	1.05149	1.00849	1.09632	0.0022281	18.5282
Metabolomics	Schizophrenia	Schizophrenia	X-11850 levels	GCST90200472	Maximum likelihood	89	0.05155	0.02396	0.03144	1.0529	1.0046	1.10353	0.0022281	18.5282
Metabolomics	Schizophrenia	Schizophrenia	X-11850 levels	GCST90200472	MR Egger	89	0.03373	0.04936	0.49622	1.03431	0.93892	1.13938	0.0022281	18.5282
Metabolomics	Schizophrenia	Schizophrenia	X-11850 levels	GCST90200472	Weighted mode	89	0.12694	0.07782	0.1064	1.13535	0.97475	1.32242	0.0022281	18.5282
Metabolomics	Schizophrenia	Schizophrenia	X-11850 levels	GCST90200472	Weighted median	89	0.07309	0.03423	0.03275	1.07582	1.00601	1.15048	0.0022281	18.5282
Metabolomics	Schizophrenia	Schizophrenia	X-11850 levels	GCST90200472	Simple median	89	0.06293	0.0354	0.0754	1.06496	0.99358	1.14146	0.0022281	18.5282
Metabolomics	Schizophrenia	Schizophrenia	X-11850 levels	GCST90200472	Simple mode	89	0.12087	0.09633	0.21293	1.12847	0.93431	1.36299	0.0022281	18.5282
Metabolomics	Schizophrenia	Schizophrenia	X-13684 levels	GCST90200512	Inverse variance weighted (fixed effects)	4	0.09239	0.04662	0.04753	1.09679	1.00101	1.20174	0.0150879	127.356
Metabolomics	Schizophrenia	Schizophrenia	X-13684 levels	GCST90200512	Inverse variance weighted (multiplicative random effects)	4	0.09239	0.02433	0.00015	1.09679	1.04571	1.15036	0.0150879	127.356
Metabolomics	Schizophrenia	Schizophrenia	X-13684 levels	GCST90200512	Maximum likelihood	4	0.09248	0.0468	0.04812	1.0969	1.00076	1.20226	0.0150879	127.356
Metabolomics	Schizophrenia	Schizophrenia	X-13684 levels	GCST90200512	MR Egger	4	0.04014	0.12694	0.78181	1.04095	0.81166	1.33502	0.0150879	127.356
Metabolomics	Schizophrenia	Schizophrenia	X-13684 levels	GCST90200512	Weighted mode	4	0.07271	0.06514	0.34573	1.07541	0.94651	1.22188	0.0150879	127.356
Metabolomics	Schizophrenia	Schizophrenia	X-13684 levels	GCST90200512	Weighted median	4	0.08674	0.05376	0.10663	1.09061	0.98155	1.21179	0.0150879	127.356
Metabolomics	Schizophrenia	Schizophrenia	X-13684 levels	GCST90200512	Simple median	4	0.09995	0.05549	0.07164	1.10512	0.99124	1.23208	0.0150879	127.356
Metabolomics	Schizophrenia	Schizophrenia	X-13684 levels	GCST90200512	Simple mode	4	0.07338	0.07167	0.38126	1.07614	0.93511	1.23843	0.0150879	127.356
Metabolomics	Schizophrenia	Schizophrenia	X-22771 levels	GCST90200598	Inverse variance weighted (fixed effects)	85	-0.03682	0.01772	0.03773	0.96385	0.93095	0.99792	0.00219199	18.2272
Metabolomics	Schizophrenia	Schizophrenia	X-22771 levels	GCST90200598	Inverse variance weighted (multiplicative random effects)	85	-0.03682	0.0163	0.02388	0.96385	0.93355	0.99514	0.00219199	18.2272
Metabolomics	Schizophrenia	Schizophrenia	X-22771 levels	GCST90200598	Maximum likelihood	85	-0.0372	0.01821	0.04112	0.96348	0.92969	0.9985	0.00219199	18.2272
Metabolomics	Schizophrenia	Schizophrenia	X-22771 levels	GCST90200598	MR Egger	85	-0.02907	0.02509	0.24993	0.97134	0.92473	1.02031	0.00219199	18.2272
Metabolomics	Schizophrenia	Schizophrenia	X-22771 levels	GCST90200598	Weighted mode	85	-0.03459	0.0255	0.17853	0.966	0.91891	1.0155	0.00219199	18.2272
Metabolomics	Schizophrenia	Schizophrenia	X-22771 levels	GCST90200598	Weighted median	85	-0.03972	0.03149	0.20726	0.96106	0.90353	1.02225	0.00219199	18.2272
Metabolomics	Schizophrenia	Schizophrenia	X-22771 levels	GCST90200598	Simple median	85	-0.00923	0.03312	0.78039	0.99081	0.92854	1.05725	0.00219199	18.2272
Metabolomics	Schizophrenia	Schizophrenia	X-22771 levels	GCST90200598	Simple mode	85	0.00607	0.07058	0.93168	1.00609	0.8761	1.15536	0.00219199	18.2272
Metabolomics	Schizophrenia	Schizophrenia	X-23276 levels	GCST90200604	Inverse variance weighted (fixed effects)	98	0.05317	0.0173	0.00211	1.05461	1.01946	1.09098	0.00224834	18.6972
Metabolomics	Schizophrenia	Schizophrenia	X-23276 levels	GCST90200604	Inverse variance weighted (multiplicative random effects)	98	0.05317	0.01433	0.00021	1.05461	1.02541	1.08465	0.00224834	18.6972
Metabolomics	Schizophrenia	Schizophrenia	X-23276 levels	GCST90200604	Maximum likelihood	98	0.05384	0.0177	0.00235	1.05532	1.01934	1.09257	0.00224834	18.6972
Metabolomics	Schizophrenia	Schizophrenia	X-23276 levels	GCST90200604	MR Egger	98	0.05951	0.0323	0.06849	1.06132	0.99621	1.13068	0.00224834	18.6972
Metabolomics	Schizophrenia	Schizophrenia	X-23276 levels	GCST90200604	Weighted mode	98	0.05948	0.04068	0.14688	1.06129	0.97996	1.14937	0.00224834	18.6972
Metabolomics	Schizophrenia	Schizophrenia	X-23276 levels	GCST90200604	Weighted median	98	0.05793	0.02817	0.03978	1.05964	1.00271	1.1198	0.00224834	18.6972
Metabolomics	Schizophrenia	Schizophrenia	X-23276 levels	GCST90200604	Simple median	98	0.05977	0.0251	0.01727	1.06159	1.01062	1.11513	0.00224834	18.6972
Metabolomics	Schizophrenia	Schizophrenia	X-23276 levels	GCST90200604	Simple mode	98	0.06909	0.05497	0.21185	1.07153	0.96208	1.19344	0.00224834	18.6972
Metabolomics	Schizophrenia	Schizophrenia	X-24241 levels	GCST90200623	Inverse variance weighted (fixed effects)	5	-0.16371	0.07774	0.03522	0.84899	0.729	0.98872	0.00567716	47.3988
Metabolomics	Schizophrenia	Schizophrenia	X-24241 levels	GCST90200623	Inverse variance weighted (multiplicative random effects)	5	-0.16371	0.04995	0.00105	0.84899	0.76981	0.93632	0.00567716	47.3988
Metabolomics	Schizophrenia	Schizophrenia	X-24241 levels	GCST90200623	Maximum likelihood	5	-0.16429	0.07853	0.03644	0.84849	0.72744	0.98969	0.00567716	47.3988
Metabolomics	Schizophrenia	Schizophrenia	X-24241 levels	GCST90200623	MR Egger	5	-0.07517	0.23363	0.76876	0.92759	0.58679	1.46631	0.00567716	47.3988
Metabolomics	Schizophrenia	Schizophrenia	X-24241 levels	GCST90200623	Weighted mode	5	-0.18601	0.10609	0.15443	0.83027	0.67438	1.02218	0.00567716	47.3988
Metabolomics	Schizophrenia	Schizophrenia	X-24241 levels	GCST90200623	Weighted median	5	-0.1811	0.09277	0.05091	0.83435	0.69564	1.00072	0.00567716	47.3988
Metabolomics	Schizophrenia	Schizophrenia	X-24241 levels	GCST90200623	Simple median	5	-0.15486	0.09982	0.12081	0.85654	0.70433	1.04163	0.00567716	47.3988
Metabolomics	Schizophrenia	Schizophrenia	X-24241 levels	GCST90200623	Simple mode	5	-0.1806	0.11821	0.20128	0.83477	0.66213	1.05242	0.00567716	47.3988
Metabolomics	Schizophrenia	Schizophrenia	Phosphate to alanine ratio	GCST90200765	Inverse variance weighted (fixed effects)	96	0.04966	0.02258	0.02788	1.05092	1.00541	1.09848	0.0022173	18.4383
Metabolomics	Schizophrenia	Schizophrenia	Phosphate to alanine ratio	GCST90200765	Inverse variance weighted (multiplicative random effects)	96	0.04966	0.01925	0.00987	1.05092	1.01201	1.09132	0.0022173	18.4383
Metabolomics	Schizophrenia	Schizophrenia	Phosphate to alanine ratio	GCST90200765	Maximum likelihood	96	0.05072	0.02301	0.02749	1.05203	1.00564	1.10055	0.0022173	18.4383
Metabolomics	Schizophrenia	Schizophrenia	Phosphate to alanine ratio	GCST90200765	MR Egger	96	0.04187	0.04141	0.31456	1.04276	0.96146	1.13094	0.0022173	18.4383
Metabolomics	Schizophrenia	Schizophrenia	Phosphate to alanine ratio	GCST90200765	Weighted mode	96	0.06543	0.05093	0.20208	1.06761	0.96618	1.1797	0.0022173	18.4383
Metabolomics	Schizophrenia	Schizophrenia	Phosphate to alanine ratio	GCST90200765	Weighted median	96	0.0636	0.03741	0.08911	1.06566	0.99033	1.14673	0.0022173	18.4383
Metabolomics	Schizophrenia	Schizophrenia	Phosphate to alanine ratio	GCST90200765	Simple median	96	0.05128	0.03423	0.13405	1.05262	0.98432	1.12566	0.0022173	18.4383
Metabolomics	Schizophrenia	Schizophrenia	Phosphate to alanine ratio	GCST90200765	Simple mode	96	0.06543	0.07523	0.38668	1.06761	0.92125	1.23724	0.0022173	18.4383
Metabolomics	Schizophrenia	Schizophrenia	Phosphate to valine ratio	GCST90200822	Inverse variance weighted (fixed effects)	102	0.04891	0.02334	0.03611	1.05012	1.00317	1.09927	0.00222789	18.5265
Metabolomics	Schizophrenia	Schizophrenia	Phosphate to valine ratio	GCST90200822	Inverse variance weighted (multiplicative random effects)	102	0.04891	0.01933	0.01139	1.05012	1.01109	1.09067	0.00222789	18.5265
Metabolomics	Schizophrenia	Schizophrenia	Phosphate to valine ratio	GCST90200822	Maximum likelihood	102	0.04966	0.02375	0.03653	1.05091	1.00311	1.10098	0.00222789	18.5265
Metabolomics	Schizophrenia	Schizophrenia	Phosphate to valine ratio	GCST90200822	MR Egger	102	0.00861	0.04843	0.85924	1.00865	0.91731	1.10909	0.00222789	18.5265
Metabolomics	Schizophrenia	Schizophrenia	Phosphate to valine ratio	GCST90200822	Weighted mode	102	0.08774	0.05831	0.13555	1.0917	0.97379	1.22389	0.00222789	18.5265
Metabolomics	Schizophrenia	Schizophrenia	Phosphate to valine ratio	GCST90200822	Weighted median	102	0.06649	0.0349	0.05674	1.06875	0.99809	1.14441	0.00222789	18.5265
Metabolomics	Schizophrenia	Schizophrenia	Phosphate to valine ratio	GCST90200822	Simple median	102	0.06266	0.03414	0.06645	1.06467	0.99575	1.13835	0.00222789	18.5265
Metabolomics	Schizophrenia	Schizophrenia	Phosphate to valine ratio	GCST90200822	Simple mode	102	0.09703	0.07897	0.22203	1.1019	0.94389	1.28636	0.00222789	18.5265
Metabolomics	Schizophrenia	Schizophrenia	Isoleucine to phosphate ratio	GCST90200868	Inverse variance weighted (fixed effects)	109	-0.04937	0.02266	0.02936	0.95183	0.91047	0.99506	0.00224785	18.6929
Metabolomics	Schizophrenia	Schizophrenia	Isoleucine to phosphate ratio	GCST90200868	Inverse variance weighted (multiplicative random effects)	109	-0.04937	0.02129	0.02037	0.95183	0.91293	0.99238	0.00224785	18.6929
Metabolomics	Schizophrenia	Schizophrenia	Isoleucine to phosphate ratio	GCST90200868	Maximum likelihood	109	-0.05014	0.02319	0.03058	0.95109	0.90884	0.99531	0.00224785	18.6929
Metabolomics	Schizophrenia	Schizophrenia	Isoleucine to phosphate ratio	GCST90200868	MR Egger	109	-0.06427	0.04599	0.16517	0.93775	0.85692	1.02621	0.00224785	18.6929
Metabolomics	Schizophrenia	Schizophrenia	Isoleucine to phosphate ratio	GCST90200868	Weighted mode	109	-0.04547	0.05749	0.43076	0.95555	0.85372	1.06953	0.00224785	18.6929
Metabolomics	Schizophrenia	Schizophrenia	Isoleucine to phosphate ratio	GCST90200868	Weighted median	109	-0.0534	0.03502	0.12725	0.948	0.88512	1.01535	0.00224785	18.6929
Metabolomics	Schizophrenia	Schizophrenia	Isoleucine to phosphate ratio	GCST90200868	Simple median	109	-0.05347	0.03377	0.11331	0.94793	0.88723	1.0128	0.00224785	18.6929
Metabolomics	Schizophrenia	Schizophrenia	Isoleucine to phosphate ratio	GCST90200868	Simple mode	109	-0.03363	0.07841	0.66882	0.96693	0.82918	1.12755	0.00224785	18.6929
Metabolomics	Schizophrenia	Schizophrenia	Glucose to sucrose ratio	GCST90200913	Inverse variance weighted (fixed effects)	98	0.0373	0.01449	0.01002	1.03801	1.00895	1.0679	0.00222183	18.476
Metabolomics	Schizophrenia	Schizophrenia	Glucose to sucrose ratio	GCST90200913	Inverse variance weighted (multiplicative random effects)	98	0.0373	0.01252	0.00288	1.03801	1.01285	1.06379	0.00222183	18.476
Metabolomics	Schizophrenia	Schizophrenia	Glucose to sucrose ratio	GCST90200913	Maximum likelihood	98	0.03778	0.01504	0.01199	1.0385	1.00834	1.06956	0.00222183	18.476
Metabolomics	Schizophrenia	Schizophrenia	Glucose to sucrose ratio	GCST90200913	MR Egger	98	0.03834	0.0194	0.05102	1.03908	1.00031	1.07936	0.00222183	18.476
Metabolomics	Schizophrenia	Schizophrenia	Glucose to sucrose ratio	GCST90200913	Weighted mode	98	0.03605	0.01833	0.0521	1.0367	1.00012	1.07462	0.00222183	18.476
Metabolomics	Schizophrenia	Schizophrenia	Glucose to sucrose ratio	GCST90200913	Weighted median	98	0.03578	0.02314	0.1221	1.03643	0.99046	1.08452	0.00222183	18.476
Metabolomics	Schizophrenia	Schizophrenia	Glucose to sucrose ratio	GCST90200913	Simple median	98	0.04474	0.02812	0.11163	1.04576	0.98967	1.10502	0.00222183	18.476
Metabolomics	Schizophrenia	Schizophrenia	Glucose to sucrose ratio	GCST90200913	Simple mode	98	0.05682	0.0522	0.2791	1.05847	0.95552	1.1725	0.00222183	18.476
Metabolomics	Schizophrenia	Schizophrenia	Adenosine 5'-diphosphate (ADP) to EDTA ratio	GCST90200940	Inverse variance weighted (fixed effects)	101	-0.04135	0.01628	0.01106	0.95949	0.92936	0.99059	0.00223337	18.5722
Metabolomics	Schizophrenia	Schizophrenia	Adenosine 5'-diphosphate (ADP) to EDTA ratio	GCST90200940	Inverse variance weighted (multiplicative random effects)	101	-0.04135	0.01406	0.00328	0.95949	0.9334	0.98631	0.00223337	18.5722
Metabolomics	Schizophrenia	Schizophrenia	Adenosine 5'-diphosphate (ADP) to EDTA ratio	GCST90200940	Maximum likelihood	101	-0.04232	0.01666	0.01107	0.95857	0.92778	0.99038	0.00223337	18.5722
Metabolomics	Schizophrenia	Schizophrenia	Adenosine 5'-diphosphate (ADP) to EDTA ratio	GCST90200940	MR Egger	101	-0.05889	0.03073	0.05817	0.94281	0.88771	1.00133	0.00223337	18.5722
Metabolomics	Schizophrenia	Schizophrenia	Adenosine 5'-diphosphate (ADP) to EDTA ratio	GCST90200940	Weighted mode	101	-0.08371	0.04704	0.07816	0.9197	0.8387	1.00852	0.00223337	18.5722
Metabolomics	Schizophrenia	Schizophrenia	Adenosine 5'-diphosphate (ADP) to EDTA ratio	GCST90200940	Weighted median	101	-0.06498	0.02523	0.01001	0.93709	0.89188	0.98459	0.00223337	18.5722
Metabolomics	Schizophrenia	Schizophrenia	Adenosine 5'-diphosphate (ADP) to EDTA ratio	GCST90200940	Simple median	101	-0.05314	0.02454	0.03038	0.94825	0.90372	0.99498	0.00223337	18.5722
Metabolomics	Schizophrenia	Schizophrenia	Adenosine 5'-diphosphate (ADP) to EDTA ratio	GCST90200940	Simple mode	101	-0.08371	0.05742	0.14804	0.9197	0.8218	1.02926	0.00223337	18.5722
Metabolomics	Schizophrenia	Schizophrenia	Glutamate to alanine ratio	GCST90200946	Inverse variance weighted (fixed effects)	100	0.05164	0.0223	0.0206	1.05299	1.00795	1.10004	0.00221097	18.3859
Metabolomics	Schizophrenia	Schizophrenia	Glutamate to alanine ratio	GCST90200946	Inverse variance weighted (multiplicative random effects)	100	0.05164	0.02162	0.01693	1.05299	1.0093	1.09858	0.00221097	18.3859
Metabolomics	Schizophrenia	Schizophrenia	Glutamate to alanine ratio	GCST90200946	Maximum likelihood	100	0.05327	0.02298	0.02045	1.05471	1.00826	1.1033	0.00221097	18.3859
Metabolomics	Schizophrenia	Schizophrenia	Glutamate to alanine ratio	GCST90200946	MR Egger	100	0.00627	0.04481	0.88901	1.00629	0.92167	1.09867	0.00221097	18.3859
Metabolomics	Schizophrenia	Schizophrenia	Glutamate to alanine ratio	GCST90200946	Weighted mode	100	-0.00665	0.05499	0.90393	0.99337	0.89188	1.10641	0.00221097	18.3859
Metabolomics	Schizophrenia	Schizophrenia	Glutamate to alanine ratio	GCST90200946	Weighted median	100	0.02839	0.03622	0.433	1.0288	0.95831	1.10448	0.00221097	18.3859
Metabolomics	Schizophrenia	Schizophrenia	Glutamate to alanine ratio	GCST90200946	Simple median	100	0.06647	0.03347	0.04704	1.06873	1.00087	1.14119	0.00221097	18.3859
Metabolomics	Schizophrenia	Schizophrenia	Glutamate to alanine ratio	GCST90200946	Simple mode	100	-0.02524	0.08195	0.75875	0.97508	0.83038	1.14498	0.00221097	18.3859
Metabolomics	Schizophrenia	Schizophrenia	Adenosine 5'-diphosphate (ADP) to mannitol to sorbitol ratio	GCST90200948	Inverse variance weighted (fixed effects)	93	-0.04318	0.01891	0.02239	0.95774	0.92289	0.9939	0.00219087	18.218
Metabolomics	Schizophrenia	Schizophrenia	Adenosine 5'-diphosphate (ADP) to mannitol to sorbitol ratio	GCST90200948	Inverse variance weighted (multiplicative random effects)	93	-0.04318	0.01574	0.00608	0.95774	0.92864	0.98774	0.00219087	18.218
Metabolomics	Schizophrenia	Schizophrenia	Adenosine 5'-diphosphate (ADP) to mannitol to sorbitol ratio	GCST90200948	Maximum likelihood	93	-0.04404	0.01928	0.02232	0.95692	0.92144	0.99376	0.00219087	18.218
Metabolomics	Schizophrenia	Schizophrenia	Adenosine 5'-diphosphate (ADP) to mannitol to sorbitol ratio	GCST90200948	MR Egger	93	0.00845	0.04315	0.84526	1.00848	0.9267	1.09748	0.00219087	18.218
Metabolomics	Schizophrenia	Schizophrenia	Adenosine 5'-diphosphate (ADP) to mannitol to sorbitol ratio	GCST90200948	Weighted mode	93	-0.03359	0.059	0.57055	0.96697	0.86136	1.08552	0.00219087	18.218
Metabolomics	Schizophrenia	Schizophrenia	Adenosine 5'-diphosphate (ADP) to mannitol to sorbitol ratio	GCST90200948	Weighted median	93	-0.03129	0.02742	0.25378	0.96919	0.91849	1.0227	0.00219087	18.218
Metabolomics	Schizophrenia	Schizophrenia	Adenosine 5'-diphosphate (ADP) to mannitol to sorbitol ratio	GCST90200948	Simple median	93	-0.03131	0.02725	0.25067	0.96918	0.91877	1.02236	0.00219087	18.218
Metabolomics	Schizophrenia	Schizophrenia	Adenosine 5'-diphosphate (ADP) to mannitol to sorbitol ratio	GCST90200948	Simple mode	93	-0.05781	0.06462	0.37328	0.94383	0.83156	1.07126	0.00219087	18.218

## Sheet: Table S4
Table S4 Sensitive analysis of the association between identified plasma metabolomics and schizophrenia (repeat)
Outcome	Exposure_type	Exposure_ID	Exposure_trait	Pleiotropy					Heterogenenity						MR steiger directionality
				MR_egger_intercept	MR_egger_se	MR_egger_Pval	MR_PRESSO_Global_RSSobs	MR_PRESSO_Global_Pval	IVW_Q	IVW_Q_df	IVW_Q_pval	MR_egger_Q	MR_egger_Q_df	MR_egger_Q_pval	Correct_causal_direction	Steiger_pval
GCST90018919(Schizophrenia)	Metabolomics	GCST90199639	Imidazole lactate levels	0.00181471	0.0122822	0.886196	NA	NA	10.867	8	0.209351	10.8966	9	0.282861	TRUE	0
GCST90018919(Schizophrenia)	Metabolomics	GCST90199653	1-myristoyl-2-palmitoyl-gpc (14:0/16:0) levels	0.000673491	0.00464875	0.885123	NA	NA	84.0347	93	0.735801	84.0557	94	0.759114	TRUE	0
GCST90018919(Schizophrenia)	Metabolomics	GCST90199662	Isovalerate (i5:0) levels	-0.00021432	0.0040844	0.958274	NA	NA	68.6123	86	0.915538	68.615	87	0.927116	TRUE	0
GCST90018919(Schizophrenia)	Metabolomics	GCST90199667	Erythritol levels	NA	NA	NA	NA	NA	0.00776792	1	0.929769	NA	NA	NA	TRUE	2.31074e-38
GCST90018919(Schizophrenia)	Metabolomics	GCST90199676	1-oleoylglycerol (18:1) levels	0.0705114	0.162305	0.739089	NA	NA	1.81191	1	0.17828	2.15388	2	0.340636	TRUE	6.90739e-27
GCST90018919(Schizophrenia)	Metabolomics	GCST90199762	N6-carbamoylthreonyladenosine levels	NA	NA	TRUE	4.93136e-10
GCST90018919(Schizophrenia)	Metabolomics	GCST90199809	Taurolithocholate 3-sulfate levels	NA	NA	NA	NA	NA	0.0213814	1	0.883745	NA	NA	NA	TRUE	4.18343e-38
GCST90018919(Schizophrenia)	Metabolomics	GCST90199828	N-acetylserine levels	NA	NA	NA	NA	NA	0.297528	1	0.585436	NA	NA	NA	TRUE	7.09018e-19
GCST90018919(Schizophrenia)	Metabolomics	GCST90199839	Taurocholenate sulfate levels	-0.00669622	0.0156046	0.685699	NA	NA	4.10755	5	0.534038	4.29169	6	0.637268	TRUE	3.03688e-181
GCST90018919(Schizophrenia)	Metabolomics	GCST90199845	Sphinganine-1-phosphate levels	0.00119019	0.0030937	0.701308	NA	NA	93.9152	95	0.512191	94.0632	96	0.536852	TRUE	0
GCST90018919(Schizophrenia)	Metabolomics	GCST90199860	Andro steroid monosulfate C19H28O6S (1) levels	0.00146019	0.0154657	0.927854	NA	NA	8.39832	6	0.210349	8.4108	7	0.297767	TRUE	1.91074e-173
GCST90018919(Schizophrenia)	Metabolomics	GCST90199893	Cis-4-decenoate (10:1n6) levels	0.0191297	0.0478601	0.728023	NA	NA	0.0951915	2	0.953519	0.254952	3	0.968265	TRUE	2.10672e-135
GCST90018919(Schizophrenia)	Metabolomics	GCST90199976	1-dihomo-linolenylglycerol (20:3) levels	-0.00515232	0.00482124	0.288174	NA	NA	72.5522	87	0.866772	73.6943	88	0.86259	TRUE	0
GCST90018919(Schizophrenia)	Metabolomics	GCST90199987	2-methoxyresorcinol sulfate levels	-0.00243685	0.0050692	0.631648	NA	NA	87.3342	113	0.96498	87.5653	114	0.968755	TRUE	0
GCST90018919(Schizophrenia)	Metabolomics	GCST90200064	N-palmitoyl-sphinganine (d18:0/16:0) levels	-0.000363679	0.00339617	0.914962	NA	NA	75.8626	89	0.838217	75.874	90	0.856164	TRUE	0
GCST90018919(Schizophrenia)	Metabolomics	GCST90200235	Succinoyltaurine levels	0.01066	0.0224175	0.659218	NA	NA	3.76169	4	0.439217	3.98782	5	0.551171	TRUE	4.78145e-244
GCST90018919(Schizophrenia)	Metabolomics	GCST90200251	Branched-chain, straight-chain, or cyclopropyl 10:1 fatty acid (1) levels	-0.00202874	0.00387033	0.601587	NA	NA	69.8662	81	0.806578	70.141	82	0.821769	TRUE	0
GCST90018919(Schizophrenia)	Metabolomics	GCST90200299	Oleoyl ethanolamide levels	-0.0195859	0.146017	0.915114	NA	NA	2.69471	1	0.100682	2.74319	2	0.253702	TRUE	2.39981e-59
GCST90018919(Schizophrenia)	Metabolomics	GCST90200303	N-acetylalanine levels	NA	NA	NA	NA	NA	0.276831	1	0.598786	NA	NA	NA	TRUE	8.68179e-16
GCST90018919(Schizophrenia)	Metabolomics	GCST90200366	Creatinine levels	0.0024042	0.00437002	0.583502	NA	NA	93.765	95	0.516569	94.0677	96	0.536723	TRUE	0
GCST90018919(Schizophrenia)	Metabolomics	GCST90200383	Cystathionine levels	NA	NA	NA	NA	NA	0.33636	1	0.561938	NA	NA	NA	TRUE	8.09276e-41
GCST90018919(Schizophrenia)	Metabolomics	GCST90200460	X-11372 levels	NA	NA	NA	NA	NA	0.834883	1	0.360864	NA	NA	NA	TRUE	3.89688e-24
GCST90018919(Schizophrenia)	Metabolomics	GCST90200555	X-17690 levels	NA	NA	NA	NA	NA	0.773156	1	0.379243	NA	NA	NA	TRUE	5.33404e-36
GCST90018919(Schizophrenia)	Metabolomics	GCST90200568	X-19438 levels	0.00619788	0.00516774	0.233892	NA	NA	70.0858	81	0.801317	71.5243	82	0.789024	TRUE	0
GCST90018919(Schizophrenia)	Metabolomics	GCST90200570	X-18921 levels	-0.0377706	0.0688761	0.68067	NA	NA	0.470614	1	0.492705	0.771341	2	0.679995	TRUE	5.98014e-46
GCST90018919(Schizophrenia)	Metabolomics	GCST90200577	X-21312 levels	NA	NA	TRUE	2.70343e-17
GCST90018919(Schizophrenia)	Metabolomics	GCST90200584	X-21736 levels	-0.00253618	0.00474826	0.594527	NA	NA	82.1184	93	0.782867	82.4037	94	0.797888	TRUE	0
GCST90018919(Schizophrenia)	Metabolomics	GCST90200592	X-21607 levels	0.0225914	0.036891	0.602635	NA	NA	0.382726	2	0.825833	0.757738	3	0.859546	TRUE	1.4251e-129
GCST90018919(Schizophrenia)	Metabolomics	GCST90200688	Androsterone glucuronide levels	-0.0111865	0.0176062	0.542929	NA	NA	7.95628	8	0.437753	8.35997	9	0.498316	TRUE	0
GCST90018919(Schizophrenia)	Metabolomics	GCST90200736	Adenosine 5'-diphosphate (ADP) to arginine ratio	-0.00408506	0.00465184	0.381881	NA	NA	78.9682	104	0.967931	79.7393	105	0.968526	TRUE	0
GCST90018919(Schizophrenia)	Metabolomics	GCST90200759	Histidine to trans-urocanate ratio	-0.0244468	0.0412244	0.659237	NA	NA	1.2681	1	0.260123	1.71406	2	0.424421	TRUE	5.13251e-91
GCST90018919(Schizophrenia)	Metabolomics	GCST90200823	Adenosine 5'-diphosphate (ADP) to N-palmitoyl-sphingosine (d18:1 to 16:0) ratio	-0.00400967	0.00457309	0.382856	NA	NA	69.6999	93	0.96611	70.4687	94	0.966753	TRUE	0
GCST90018919(Schizophrenia)	Metabolomics	GCST90200861	Histidine to phosphate ratio	-3.3715e-06	0.00454286	0.999409	NA	NA	90.987	110	0.906338	90.987	111	0.917456	TRUE	0
GCST90018919(Schizophrenia)	Metabolomics	GCST90200963	Inosine 5'-monophosphate (IMP) to urate ratio	0.0149423	0.00618547	0.0179839	NA	NA	66.7554	80	0.854899	72.591	81	0.736356	TRUE	0
GCST90018919(Schizophrenia)	Metabolomics	GCST90200978	Caffeine to paraxanthine ratio	-0.048654	0.0352617	0.239758	NA	NA	0.931943	4	0.919934	2.83579	5	0.725285	TRUE	5.05724e-91

## Sheet: Table S5
Table S5 Casual effects of MR analysis between identified immune cells and schizophrenia (repeat)
Exposure Type	Outcome	OutcomeID	Exposure	ExposureID	Method	nSNP	Beta	SE	P-val	OR	OR_lci95	OR_uci95	R2	F
Immune	Schizophrenia	Schizophrenia	Naive-mature B cell %B cell	GCST90001408	Inverse variance weighted (fixed effects)	111	-0.0122	0.00611	0.04596	0.98788	0.97611	0.99978	0.00505642	19.0856
Immune	Schizophrenia	Schizophrenia	Naive-mature B cell %B cell	GCST90001408	Inverse variance weighted (multiplicative random effects)	111	-0.0122	0.00533	0.02207	0.98788	0.97761	0.99825	0.00505642	19.0856
Immune	Schizophrenia	Schizophrenia	Naive-mature B cell %B cell	GCST90001408	Maximum likelihood	111	-0.01226	0.00614	0.04594	0.98782	0.976	0.99978	0.00505642	19.0856
Immune	Schizophrenia	Schizophrenia	Naive-mature B cell %B cell	GCST90001408	MR Egger	111	-0.01871	0.00754	0.01457	0.98147	0.96708	0.99607	0.00505642	19.0856
Immune	Schizophrenia	Schizophrenia	Naive-mature B cell %B cell	GCST90001408	Weighted mode	111	-0.01388	0.00702	0.0506	0.98622	0.97274	0.99988	0.00505642	19.0856
Immune	Schizophrenia	Schizophrenia	Naive-mature B cell %B cell	GCST90001408	Weighted median	111	-0.01847	0.00884	0.03679	0.9817	0.96483	0.99887	0.00505642	19.0856
Immune	Schizophrenia	Schizophrenia	Naive-mature B cell %B cell	GCST90001408	Simple median	111	-0.00393	0.01232	0.74981	0.99608	0.97231	1.02043	0.00505642	19.0856
Immune	Schizophrenia	Schizophrenia	Naive-mature B cell %B cell	GCST90001408	Simple mode	111	-0.00895	0.01567	0.56886	0.99109	0.96111	1.022	0.00505642	19.0856
Immune	Schizophrenia	Schizophrenia	CD62L- plasmacytoid Dendritic Cell %Dendritic Cell	GCST90001471	Inverse variance weighted (fixed effects)	3	-0.10199	0.04712	0.03045	0.90304	0.82337	0.99042	0.0244604	94.6372
Immune	Schizophrenia	Schizophrenia	CD62L- plasmacytoid Dendritic Cell %Dendritic Cell	GCST90001471	Inverse variance weighted (multiplicative random effects)	3	-0.10199	0.02846	0.00034	0.90304	0.85404	0.95485	0.0244604	94.6372
Immune	Schizophrenia	Schizophrenia	CD62L- plasmacytoid Dendritic Cell %Dendritic Cell	GCST90001471	Maximum likelihood	3	-0.10219	0.04766	0.03202	0.90286	0.82234	0.99126	0.0244604	94.6372
Immune	Schizophrenia	Schizophrenia	CD62L- plasmacytoid Dendritic Cell %Dendritic Cell	GCST90001471	MR Egger	3	-1.6608	3.43951	0.71362	0.18999	0.00022	160.878	0.0244604	94.6372
Immune	Schizophrenia	Schizophrenia	CD62L- plasmacytoid Dendritic Cell %Dendritic Cell	GCST90001471	Weighted mode	3	-0.10126	0.05175	0.18952	0.90369	0.81653	1.00017	0.0244604	94.6372
Immune	Schizophrenia	Schizophrenia	CD62L- plasmacytoid Dendritic Cell %Dendritic Cell	GCST90001471	Weighted median	3	-0.10396	0.04912	0.0343	0.90126	0.81854	0.99234	0.0244604	94.6372
Immune	Schizophrenia	Schizophrenia	CD62L- plasmacytoid Dendritic Cell %Dendritic Cell	GCST90001471	Simple median	3	-0.08401	0.06602	0.20322	0.91942	0.80782	1.04644	0.0244604	94.6372
Immune	Schizophrenia	Schizophrenia	CD62L- plasmacytoid Dendritic Cell %Dendritic Cell	GCST90001471	Simple mode	3	-0.1153	0.05905	0.19008	0.89109	0.79371	1.00042	0.0244604	94.6372
Immune	Schizophrenia	Schizophrenia	CD25 on IgD+ CD38- B cell	GCST90001780	Inverse variance weighted (fixed effects)	3	0.11331	0.0578	0.04994	1.11998	1.00003	1.25433	0.0162254	62.2471
Immune	Schizophrenia	Schizophrenia	CD25 on IgD+ CD38- B cell	GCST90001780	Inverse variance weighted (multiplicative random effects)	3	0.11331	0.04393	0.00989	1.11998	1.02759	1.22069	0.0162254	62.2471
Immune	Schizophrenia	Schizophrenia	CD25 on IgD+ CD38- B cell	GCST90001780	Maximum likelihood	3	0.11339	0.05811	0.05101	1.12007	0.9995	1.25519	0.0162254	62.2471
Immune	Schizophrenia	Schizophrenia	CD25 on IgD+ CD38- B cell	GCST90001780	MR Egger	3	-0.04808	0.16252	0.81689	0.95306	0.69308	1.31057	0.0162254	62.2471
Immune	Schizophrenia	Schizophrenia	CD25 on IgD+ CD38- B cell	GCST90001780	Weighted mode	3	0.16044	0.09379	0.22929	1.17403	0.97687	1.41097	0.0162254	62.2471
Immune	Schizophrenia	Schizophrenia	CD25 on IgD+ CD38- B cell	GCST90001780	Weighted median	3	0.1429	0.07	0.04122	1.15361	1.00571	1.32326	0.0162254	62.2471
Immune	Schizophrenia	Schizophrenia	CD25 on IgD+ CD38- B cell	GCST90001780	Simple median	3	0.1588	0.07533	0.03503	1.17211	1.01121	1.3586	0.0162254	62.2471
Immune	Schizophrenia	Schizophrenia	CD25 on IgD+ CD38- B cell	GCST90001780	Simple mode	3	0.16074	0.0869	0.20558	1.17438	0.99047	1.39245	0.0162254	62.2471
Immune	Schizophrenia	Schizophrenia	CD62L on granulocyte	GCST90001835	Inverse variance weighted (fixed effects)	72	0.02384	0.01183	0.04391	1.02412	1.00065	1.04814	0.00490273	18.5017
Immune	Schizophrenia	Schizophrenia	CD62L on granulocyte	GCST90001835	Inverse variance weighted (multiplicative random effects)	72	0.02384	0.00894	0.00766	1.02412	1.00634	1.04222	0.00490273	18.5017
Immune	Schizophrenia	Schizophrenia	CD62L on granulocyte	GCST90001835	Maximum likelihood	72	0.02414	0.01195	0.04331	1.02443	1.00073	1.0487	0.00490273	18.5017
Immune	Schizophrenia	Schizophrenia	CD62L on granulocyte	GCST90001835	MR Egger	72	0.03154	0.01749	0.07565	1.03205	0.99726	1.06805	0.00490273	18.5017
Immune	Schizophrenia	Schizophrenia	CD62L on granulocyte	GCST90001835	Weighted mode	72	0.02418	0.01887	0.20419	1.02447	0.98728	1.06306	0.00490273	18.5017
Immune	Schizophrenia	Schizophrenia	CD62L on granulocyte	GCST90001835	Weighted median	72	0.02654	0.01778	0.13556	1.02689	0.99172	1.06331	0.00490273	18.5017
Immune	Schizophrenia	Schizophrenia	CD62L on granulocyte	GCST90001835	Simple median	72	0.01448	0.01836	0.43031	1.01459	0.97872	1.05177	0.00490273	18.5017
Immune	Schizophrenia	Schizophrenia	CD62L on granulocyte	GCST90001835	Simple mode	72	0.02192	0.02702	0.41993	1.02216	0.96944	1.07775	0.00490273	18.5017
Immune	Schizophrenia	Schizophrenia	CD123 on plasmacytoid Dendritic Cell	GCST90001944	Inverse variance weighted (fixed effects)	2	-0.1017	0.04982	0.04123	0.9033	0.81925	0.99596	0.0186571	71.5933
Immune	Schizophrenia	Schizophrenia	CD123 on plasmacytoid Dendritic Cell	GCST90001944	Inverse variance weighted (multiplicative random effects)	2	-0.1017	0.01481	0	0.9033	0.87746	0.92989	0.0186571	71.5933
Immune	Schizophrenia	Schizophrenia	CD123 on plasmacytoid Dendritic Cell	GCST90001944	Maximum likelihood	2	-0.10174	0.05054	0.0441	0.90326	0.81807	0.99732	0.0186571	71.5933
Immune	Schizophrenia	Schizophrenia	CD123 on CD62L+ plasmacytoid Dendritic Cell	GCST90001945	Inverse variance weighted (fixed effects)	2	-0.1027	0.05028	0.04111	0.9024	0.81771	0.99587	0.0183121	70.2338
Immune	Schizophrenia	Schizophrenia	CD123 on CD62L+ plasmacytoid Dendritic Cell	GCST90001945	Inverse variance weighted (multiplicative random effects)	2	-0.1027	0.01454	0	0.9024	0.87704	0.9285	0.0183121	70.2338
Immune	Schizophrenia	Schizophrenia	CD123 on CD62L+ plasmacytoid Dendritic Cell	GCST90001945	Maximum likelihood	2	-0.10273	0.05102	0.04405	0.90237	0.8165	0.99727	0.0183121	70.2338
Immune	Schizophrenia	Schizophrenia	CD80 on plasmacytoid Dendritic Cell	GCST90002037	Inverse variance weighted (fixed effects)	2	-0.10802	0.05285	0.04097	0.89761	0.80928	0.99558	0.0166714	63.8103
Immune	Schizophrenia	Schizophrenia	CD80 on plasmacytoid Dendritic Cell	GCST90002037	Inverse variance weighted (multiplicative random effects)	2	-0.10802	0.01473	0	0.89761	0.87207	0.9239	0.0166714	63.8103
Immune	Schizophrenia	Schizophrenia	CD80 on plasmacytoid Dendritic Cell	GCST90002037	Maximum likelihood	2	-0.10806	0.0537	0.0442	0.89757	0.8079	0.9972	0.0166714	63.8103
Immune	Schizophrenia	Schizophrenia	CD80 on CD62L+ plasmacytoid Dendritic Cell	GCST90002038	Inverse variance weighted (fixed effects)	2	-0.10902	0.0533	0.04084	0.89671	0.80776	0.99547	0.0163806	62.6693
Immune	Schizophrenia	Schizophrenia	CD80 on CD62L+ plasmacytoid Dendritic Cell	GCST90002038	Inverse variance weighted (multiplicative random effects)	2	-0.10902	0.01433	0	0.89671	0.87187	0.92226	0.0163806	62.6693
Immune	Schizophrenia	Schizophrenia	CD80 on CD62L+ plasmacytoid Dendritic Cell	GCST90002038	Maximum likelihood	2	-0.10905	0.05418	0.04414	0.89668	0.80634	0.99714	0.0163806	62.6693
Immune	Schizophrenia	Schizophrenia	CD45 on CD33- HLA DR+	GCST90002046	Inverse variance weighted (fixed effects)	2	-0.07943	0.03774	0.03533	0.92365	0.85779	0.99456	0.0145525	55.5321
Immune	Schizophrenia	Schizophrenia	CD45 on CD33- HLA DR+	GCST90002046	Inverse variance weighted (multiplicative random effects)	2	-0.07943	0.0141	0	0.92365	0.89847	0.94953	0.0145525	55.5321
Immune	Schizophrenia	Schizophrenia	CD45 on CD33- HLA DR+	GCST90002046	Maximum likelihood	2	-0.0796	0.03862	0.03931	0.92348	0.85615	0.99611	0.0145525	55.5321

## Sheet: Table S6
Table S6 Sensitive analysis of the association between identified immune cells and schizophrenia (repeat)
Outcome	Exposure_type	Exposure_ID	Exposure_trait	Pleiotropy					Heterogenenity						MR steiger directionality
				MR_egger_intercept	MR_egger_se	MR_egger_Pval	MR_PRESSO_Global_RSSobs	MR_PRESSO_Global_Pval	IVW_Q	IVW_Q_df	IVW_Q_pval	MR_egger_Q	MR_egger_Q_df	MR_egger_Q_pval	Correct_causal_direction	Steiger_pval
GCST90018919(Schizophrenia)	Immune	GCST90001395	IgD+ CD38- B cell %B cell	0.00606469	0.00291569	0.0396891	NA	NA	85.104	118	0.990259	89.4305	119	0.980262	TRUE	0
GCST90018919(Schizophrenia)	Immune	GCST90001524	Granulocytic Myeloid-Derived Suppressor Cells Absolute Count	-0.000853833	0.00461181	0.853576	NA	NA	88.0242	82	0.304627	88.061	83	0.331195	TRUE	0
GCST90018919(Schizophrenia)	Immune	GCST90001654	CD28- CD4-CD8- T cell Absolute Count	0.810781	0.73206	0.467546	NA	NA	0.564148	1	0.452594	1.79078	2	0.408448	TRUE	6.04461e-26
GCST90018919(Schizophrenia)	Immune	GCST90001729	CD19 on IgD+ CD38+ B cell	0.0833216	0.146196	0.608611	NA	NA	0.478346	3	0.923622	0.803165	4	0.938023	TRUE	9.71835e-49
GCST90018919(Schizophrenia)	Immune	GCST90001766	CD24 on IgD+ CD38- B cell	0.0192597	0.0366892	0.692257	NA	NA	2.10022	1	0.147278	2.67896	2	0.261982	TRUE	3.26028e-30
GCST90018919(Schizophrenia)	Immune	GCST90001767	CD24 on IgD+ CD38- unswitched memory B cell	0.0163004	0.0312562	0.693972	NA	NA	2.00322	1	0.156966	2.54804	2	0.279705	TRUE	9.23397e-50
GCST90018919(Schizophrenia)	Immune	GCST90001769	CD24 on IgD- CD38- B cell	0.016747	0.0396087	0.745343	NA	NA	2.36215	1	0.124311	2.78442	2	0.248525	TRUE	3.53006e-44
GCST90018919(Schizophrenia)	Immune	GCST90001921	CD45 on HLA DR+ CD8+ T cell	-0.00405561	0.0042402	0.341792	NA	NA	58.0162	78	0.956082	58.931	79	0.955617	TRUE	0
GCST90018919(Schizophrenia)	Immune	GCST90001987	CD64 on CD14+ CD16- monocyte	0.00933018	0.00951092	0.335635	NA	NA	17.8475	26	0.881251	18.8099	27	0.876826	TRUE	0
GCST90018919(Schizophrenia)	Immune	GCST90002006	CD64 on monocyte	-0.00520866	0.0126201	0.68399	NA	NA	13.6584	21	0.883822	13.8287	22	0.907447	TRUE	0
GCST90018919(Schizophrenia)	Immune	GCST90002030	CD39 on CD39+ activated CD4 regulatory T cell	-0.00872339	0.00807969	0.285575	NA	NA	56.2295	49	0.222492	57.5672	50	0.215487	TRUE	NA
GCST90018919(Schizophrenia)	Immune	GCST90002055	CD8 on naive CD8+ T cell	-0.00470778	0.0467903	0.924698	NA	NA	3.04432	4	0.550437	3.05444	5	0.691593	TRUE	5.25072e-106
GCST90018919(Schizophrenia)	Immune	GCST90002073	SSC-A on monocyte	-0.0106845	0.0109881	0.344502	NA	NA	12.9959	17	0.736458	13.9414	18	0.732902	TRUE	0
GCST90018919(Schizophrenia)	Immune	GCST90002085	SSC-A on HLA DR+ CD4+ T cell	0.00129878	0.00356586	0.716574	NA	NA	74.2765	87	0.832689	74.4091	88	0.848861	TRUE	0

## Sheet: Table S7
Table S7 Reverse MR analysis between the gut microbiota, plasma metabolites, immune cells and schizophrenia (repeat)
Exposure_Type	ExposureID	Exposure_Trait	Outcome_Type	Outcome	OutcomeID	Method	nSNP	Beta	SE	P-val	OR	OR_lci95	OR_uci95	R2	F
Gutmicrobiota	GCST90032641	Veillonellaceae abundance in stool	Immune	GCST90002046	CD45 on CD33- HLA DR+	Inverse variance weighted (fixed effects)	64	-0.140841	0.0714173	0.0486004	0.868628	0.755165	0.999138	0.00313485	18.7337
Gutmicrobiota	GCST90032641	Veillonellaceae abundance in stool	Immune	GCST90002046	CD45 on CD33- HLA DR+	Inverse variance weighted (multiplicative random effects)	64	-0.140841	0.0572999	0.013973	0.868628	0.776353	0.97187	0.00313485	18.7337
Gutmicrobiota	GCST90032641	Veillonellaceae abundance in stool	Immune	GCST90002046	CD45 on CD33- HLA DR+	Maximum likelihood	64	-0.139966	0.0728645	0.0547428	0.869388	0.753685	1.00285	0.00313485	18.7337
Gutmicrobiota	GCST90032641	Veillonellaceae abundance in stool	Immune	GCST90002046	CD45 on CD33- HLA DR+	MR Egger	64	-0.282049	0.150773	0.06611	0.754237	0.561264	1.01356	0.00313485	18.7337
Gutmicrobiota	GCST90032641	Veillonellaceae abundance in stool	Immune	GCST90002046	CD45 on CD33- HLA DR+	Weighted mode	64	0.0299599	0.163366	0.855081	1.03041	0.748085	1.41929	0.00313485	18.7337
Gutmicrobiota	GCST90032641	Veillonellaceae abundance in stool	Immune	GCST90002046	CD45 on CD33- HLA DR+	Weighted median	64	-0.0631644	0.101654	0.534359	0.938789	0.769198	1.14577	0.00313485	18.7337
Gutmicrobiota	GCST90032641	Veillonellaceae abundance in stool	Immune	GCST90002046	CD45 on CD33- HLA DR+	Simple median	64	-0.0617245	0.108812	0.57054	0.940142	0.759575	1.16363	0.00313485	18.7337
Gutmicrobiota	GCST90032641	Veillonellaceae abundance in stool	Immune	GCST90002046	CD45 on CD33- HLA DR+	Simple mode	64	0.0299599	0.208956	0.886449	1.03041	0.684139	1.55195	0.00313485	18.7337
Gutmicrobiota	GCST90032190	An7 abundance in stool	Metabolomics	GCST90200431	Alanine levels	Inverse variance weighted (fixed effects)	67	0.127555	0.0571016	0.025495	1.13605	1.01576	1.27058	0.00313705	18.7474
Gutmicrobiota	GCST90032190	An7 abundance in stool	Metabolomics	GCST90200431	Alanine levels	Inverse variance weighted (multiplicative random effects)	67	0.127555	0.050785	0.0120165	1.13605	1.02841	1.25495	0.00313705	18.7474
Gutmicrobiota	GCST90032190	An7 abundance in stool	Metabolomics	GCST90200431	Alanine levels	Maximum likelihood	67	0.131922	0.058346	0.0237576	1.14102	1.01772	1.27926	0.00313705	18.7474
Gutmicrobiota	GCST90032190	An7 abundance in stool	Metabolomics	GCST90200431	Alanine levels	MR Egger	67	0.167495	0.129235	0.199542	1.18234	0.917772	1.52317	0.00313705	18.7474
Gutmicrobiota	GCST90032190	An7 abundance in stool	Metabolomics	GCST90200431	Alanine levels	Weighted mode	67	0.0798467	0.172343	0.644672	1.08312	0.772638	1.51837	0.00313705	18.7474
Gutmicrobiota	GCST90032190	An7 abundance in stool	Metabolomics	GCST90200431	Alanine levels	Weighted median	67	0.121082	0.0856262	0.15734	1.12872	0.95433	1.33497	0.00313705	18.7474
Gutmicrobiota	GCST90032190	An7 abundance in stool	Metabolomics	GCST90200431	Alanine levels	Simple median	67	0.147615	0.087273	0.0907574	1.15907	0.976832	1.3753	0.00313705	18.7474
Gutmicrobiota	GCST90032190	An7 abundance in stool	Metabolomics	GCST90200431	Alanine levels	Simple mode	67	0.133865	0.192572	0.489407	1.14324	0.783819	1.66747	0.00313705	18.7474
Gutmicrobiota	GCST90032249	CAG-1000 sp000434555 abundance in stool	Metabolomics	GCST90200247	Levulinoylcarnitine levels	Inverse variance weighted (fixed effects)	79	0.0567952	0.0255151	0.0260176	1.05844	1.00681	1.11272	0.00317418	18.9701
Gutmicrobiota	GCST90032249	CAG-1000 sp000434555 abundance in stool	Metabolomics	GCST90200247	Levulinoylcarnitine levels	Inverse variance weighted (multiplicative random effects)	79	0.0567952	0.0217588	0.00904849	1.05844	1.01425	1.10455	0.00317418	18.9701
Gutmicrobiota	GCST90032249	CAG-1000 sp000434555 abundance in stool	Metabolomics	GCST90200247	Levulinoylcarnitine levels	Maximum likelihood	79	0.0575477	0.0259431	0.0265397	1.05924	1.00672	1.11449	0.00317418	18.9701
Gutmicrobiota	GCST90032249	CAG-1000 sp000434555 abundance in stool	Metabolomics	GCST90200247	Levulinoylcarnitine levels	MR Egger	79	0.0732061	0.0532575	0.173252	1.07595	0.969302	1.19434	0.00317418	18.9701
Gutmicrobiota	GCST90032249	CAG-1000 sp000434555 abundance in stool	Metabolomics	GCST90200247	Levulinoylcarnitine levels	Weighted mode	79	-0.0140589	0.0840443	0.867583	0.986039	0.836285	1.16261	0.00317418	18.9701
Gutmicrobiota	GCST90032249	CAG-1000 sp000434555 abundance in stool	Metabolomics	GCST90200247	Levulinoylcarnitine levels	Weighted median	79	0.0369603	0.0360761	0.305594	1.03765	0.966814	1.11368	0.00317418	18.9701
Gutmicrobiota	GCST90032249	CAG-1000 sp000434555 abundance in stool	Metabolomics	GCST90200247	Levulinoylcarnitine levels	Simple median	79	0.0246598	0.0378692	0.514927	1.02497	0.951644	1.10394	0.00317418	18.9701
Gutmicrobiota	GCST90032249	CAG-1000 sp000434555 abundance in stool	Metabolomics	GCST90200247	Levulinoylcarnitine levels	Simple mode	79	-0.0173876	0.0888805	0.845409	0.982763	0.825642	1.16978	0.00317418	18.9701
Gutmicrobiota	GCST90032249	CAG-1000 sp000434555 abundance in stool	Metabolomics	GCST90200822	Phosphate to valine ratio	Inverse variance weighted (fixed effects)	84	-0.0482291	0.0220496	0.0287209	0.952915	0.91261	0.995001	0.00316252	18.9001
Gutmicrobiota	GCST90032249	CAG-1000 sp000434555 abundance in stool	Metabolomics	GCST90200822	Phosphate to valine ratio	Inverse variance weighted (multiplicative random effects)	84	-0.0482291	0.0192025	0.0120185	0.952915	0.917717	0.989464	0.00316252	18.9001
Gutmicrobiota	GCST90032249	CAG-1000 sp000434555 abundance in stool	Metabolomics	GCST90200822	Phosphate to valine ratio	Maximum likelihood	84	-0.0488526	0.022456	0.0295945	0.952322	0.911315	0.995173	0.00316252	18.9001
Gutmicrobiota	GCST90032249	CAG-1000 sp000434555 abundance in stool	Metabolomics	GCST90200822	Phosphate to valine ratio	MR Egger	84	-0.0946724	0.0465473	0.0451952	0.909671	0.830352	0.996566	0.00316252	18.9001
Gutmicrobiota	GCST90032249	CAG-1000 sp000434555 abundance in stool	Metabolomics	GCST90200822	Phosphate to valine ratio	Weighted mode	84	-0.126407	0.0740984	0.09176	0.881256	0.762129	1.019	0.00316252	18.9001
Gutmicrobiota	GCST90032249	CAG-1000 sp000434555 abundance in stool	Metabolomics	GCST90200822	Phosphate to valine ratio	Weighted median	84	-0.0711489	0.0324025	0.0281072	0.931323	0.874015	0.992389	0.00316252	18.9001
Gutmicrobiota	GCST90032249	CAG-1000 sp000434555 abundance in stool	Metabolomics	GCST90200822	Phosphate to valine ratio	Simple median	84	-0.0748279	0.0316199	0.0179582	0.927903	0.872142	0.987229	0.00316252	18.9001
Gutmicrobiota	GCST90032249	CAG-1000 sp000434555 abundance in stool	Metabolomics	GCST90200822	Phosphate to valine ratio	Simple mode	84	-0.13429	0.083026	0.109576	0.874336	0.743028	1.02885	0.00316252	18.9001
Gutmicrobiota	GCST90032250	CAG-1000 abundance in stool	Metabolomics	GCST90199757	1,3,7-trimethylurate levels	Inverse variance weighted (fixed effects)	86	0.0472642	0.022785	0.0380458	1.0484	1.00261	1.09628	0.00312932	18.701
Gutmicrobiota	GCST90032250	CAG-1000 abundance in stool	Metabolomics	GCST90199757	1,3,7-trimethylurate levels	Inverse variance weighted (multiplicative random effects)	86	0.0472642	0.0201254	0.0188499	1.0484	1.00785	1.09058	0.00312932	18.701
Gutmicrobiota	GCST90032250	CAG-1000 abundance in stool	Metabolomics	GCST90199757	1,3,7-trimethylurate levels	Maximum likelihood	86	0.0481279	0.0232837	0.0387319	1.0493	1.0025	1.0983	0.00312932	18.701
Gutmicrobiota	GCST90032250	CAG-1000 abundance in stool	Metabolomics	GCST90199757	1,3,7-trimethylurate levels	MR Egger	86	0.0467558	0.0487793	0.340553	1.04787	0.952322	1.153	0.00312932	18.701
Gutmicrobiota	GCST90032250	CAG-1000 abundance in stool	Metabolomics	GCST90199757	1,3,7-trimethylurate levels	Weighted mode	86	0.133889	0.0825589	0.108564	1.14327	0.972459	1.34407	0.00312932	18.701
Gutmicrobiota	GCST90032250	CAG-1000 abundance in stool	Metabolomics	GCST90199757	1,3,7-trimethylurate levels	Weighted median	86	0.0762036	0.0330691	0.0212015	1.07918	1.01145	1.15145	0.00312932	18.701
Gutmicrobiota	GCST90032250	CAG-1000 abundance in stool	Metabolomics	GCST90199757	1,3,7-trimethylurate levels	Simple median	86	0.0739655	0.0336849	0.0281059	1.07677	1.00797	1.15026	0.00312932	18.701
Gutmicrobiota	GCST90032250	CAG-1000 abundance in stool	Metabolomics	GCST90199757	1,3,7-trimethylurate levels	Simple mode	86	0.144554	0.0875758	0.102507	1.15552	0.97327	1.37191	0.00312932	18.701
Gutmicrobiota	GCST90032317	Chloroflexales abundance in stool	Metabolomics	GCST90200247	Levulinoylcarnitine levels	Inverse variance weighted (fixed effects)	75	0.245163	0.120549	0.0419792	1.27783	1.00893	1.6184	0.00311673	18.6254
Gutmicrobiota	GCST90032317	Chloroflexales abundance in stool	Metabolomics	GCST90200247	Levulinoylcarnitine levels	Inverse variance weighted (multiplicative random effects)	75	0.245163	0.103286	0.0176147	1.27783	1.04365	1.56456	0.00311673	18.6254
Gutmicrobiota	GCST90032317	Chloroflexales abundance in stool	Metabolomics	GCST90200247	Levulinoylcarnitine levels	Maximum likelihood	75	0.247288	0.122993	0.0443691	1.28055	1.00624	1.62963	0.00311673	18.6254
Gutmicrobiota	GCST90032317	Chloroflexales abundance in stool	Metabolomics	GCST90200247	Levulinoylcarnitine levels	MR Egger	75	0.240667	0.274604	0.383679	1.2721	0.742631	2.17905	0.00311673	18.6254
Gutmicrobiota	GCST90032317	Chloroflexales abundance in stool	Metabolomics	GCST90200247	Levulinoylcarnitine levels	Weighted mode	75	0.464548	0.378685	0.223809	1.5913	0.757543	3.34268	0.00311673	18.6254
Gutmicrobiota	GCST90032317	Chloroflexales abundance in stool	Metabolomics	GCST90200247	Levulinoylcarnitine levels	Weighted median	75	0.366384	0.175305	0.0366194	1.44251	1.02305	2.03395	0.00311673	18.6254
Gutmicrobiota	GCST90032317	Chloroflexales abundance in stool	Metabolomics	GCST90200247	Levulinoylcarnitine levels	Simple median	75	0.279836	0.172538	0.10483	1.32291	0.94333	1.85523	0.00311673	18.6254
Gutmicrobiota	GCST90032317	Chloroflexales abundance in stool	Metabolomics	GCST90200247	Levulinoylcarnitine levels	Simple mode	75	0.266111	0.394826	0.502414	1.30488	0.60185	2.82913	0.00311673	18.6254
Gutmicrobiota	GCST90032524	Prevotella sp900318625 abundance in stool	Metabolomics	GCST90200765	Phosphate to alanine ratio	Inverse variance weighted (fixed effects)	60	-0.0866495	0.0437434	0.0476073	0.916998	0.841654	0.999088	0.00302937	18.1016
Gutmicrobiota	GCST90032524	Prevotella sp900318625 abundance in stool	Metabolomics	GCST90200765	Phosphate to alanine ratio	Inverse variance weighted (multiplicative random effects)	60	-0.0866495	0.0347731	0.0127078	0.916998	0.856582	0.981676	0.00302937	18.1016
Gutmicrobiota	GCST90032524	Prevotella sp900318625 abundance in stool	Metabolomics	GCST90200765	Phosphate to alanine ratio	Maximum likelihood	60	-0.0860913	0.044538	0.0532379	0.91751	0.840813	1.0012	0.00302937	18.1016
Gutmicrobiota	GCST90032524	Prevotella sp900318625 abundance in stool	Metabolomics	GCST90200765	Phosphate to alanine ratio	MR Egger	60	-0.0767414	0.0994507	0.443453	0.926129	0.76211	1.12545	0.00302937	18.1016
Gutmicrobiota	GCST90032524	Prevotella sp900318625 abundance in stool	Metabolomics	GCST90200765	Phosphate to alanine ratio	Weighted mode	60	-0.0818719	0.115626	0.481686	0.92139	0.734549	1.15576	0.00302937	18.1016
Gutmicrobiota	GCST90032524	Prevotella sp900318625 abundance in stool	Metabolomics	GCST90200765	Phosphate to alanine ratio	Weighted median	60	-0.084444	0.0665303	0.204349	0.919023	0.806668	1.04703	0.00302937	18.1016
Gutmicrobiota	GCST90032524	Prevotella sp900318625 abundance in stool	Metabolomics	GCST90200765	Phosphate to alanine ratio	Simple median	60	-0.06277	0.06202	0.311493	0.939159	0.831662	1.06055	0.00302937	18.1016
Gutmicrobiota	GCST90032524	Prevotella sp900318625 abundance in stool	Metabolomics	GCST90200765	Phosphate to alanine ratio	Simple mode	60	-0.00604386	0.144386	0.966752	0.993974	0.748981	1.3191	0.00302937	18.1016
Gutmicrobiota	GCST90032524	Prevotella sp900318625 abundance in stool	Metabolomics	GCST90200868	Isoleucine to phosphate ratio	Inverse variance weighted (fixed effects)	62	0.0899096	0.0413141	0.029537	1.09408	1.00897	1.18635	0.00301983	18.0443
Gutmicrobiota	GCST90032524	Prevotella sp900318625 abundance in stool	Metabolomics	GCST90200868	Isoleucine to phosphate ratio	Inverse variance weighted (multiplicative random effects)	62	0.0899096	0.0312971	0.00406879	1.09408	1.02898	1.16329	0.00301983	18.0443
Gutmicrobiota	GCST90032524	Prevotella sp900318625 abundance in stool	Metabolomics	GCST90200868	Isoleucine to phosphate ratio	Maximum likelihood	62	0.0912667	0.0419897	0.029739	1.09556	1.00901	1.18954	0.00301983	18.0443
Gutmicrobiota	GCST90032524	Prevotella sp900318625 abundance in stool	Metabolomics	GCST90200868	Isoleucine to phosphate ratio	MR Egger	62	0.0488893	0.0946241	0.607287	1.0501	0.872342	1.26409	0.00301983	18.0443
Gutmicrobiota	GCST90032524	Prevotella sp900318625 abundance in stool	Metabolomics	GCST90200868	Isoleucine to phosphate ratio	Weighted mode	62	0.0824561	0.100904	0.417007	1.08595	0.891086	1.32343	0.00301983	18.0443
Gutmicrobiota	GCST90032524	Prevotella sp900318625 abundance in stool	Metabolomics	GCST90200868	Isoleucine to phosphate ratio	Weighted median	62	0.0783427	0.0583162	0.179138	1.08149	0.964682	1.21245	0.00301983	18.0443
Gutmicrobiota	GCST90032524	Prevotella sp900318625 abundance in stool	Metabolomics	GCST90200868	Isoleucine to phosphate ratio	Simple median	62	0.0781515	0.0587089	0.183133	1.08129	0.963755	1.21315	0.00301983	18.0443
Gutmicrobiota	GCST90032524	Prevotella sp900318625 abundance in stool	Metabolomics	GCST90200868	Isoleucine to phosphate ratio	Simple mode	62	0.097517	0.122177	0.427873	1.10243	0.867665	1.40072	0.00301983	18.0443
Gutmicrobiota	GCST90032596	UBA11963 sp002362595 abundance in stool	Metabolomics	GCST90200438	Alpha-ketobutyrate levels	Inverse variance weighted (fixed effects)	70	-0.110884	0.0511838	0.030282	0.895043	0.809609	0.989492	0.00306534	18.3169
Gutmicrobiota	GCST90032596	UBA11963 sp002362595 abundance in stool	Metabolomics	GCST90200438	Alpha-ketobutyrate levels	Inverse variance weighted (multiplicative random effects)	70	-0.110884	0.0464628	0.0170094	0.895043	0.817135	0.980378	0.00306534	18.3169
Gutmicrobiota	GCST90032596	UBA11963 sp002362595 abundance in stool	Metabolomics	GCST90200438	Alpha-ketobutyrate levels	Maximum likelihood	70	-0.111235	0.0523707	0.0336713	0.894729	0.807444	0.991449	0.00306534	18.3169
Gutmicrobiota	GCST90032596	UBA11963 sp002362595 abundance in stool	Metabolomics	GCST90200438	Alpha-ketobutyrate levels	MR Egger	70	-0.180085	0.108554	0.101734	0.835199	0.675129	1.03322	0.00306534	18.3169
Gutmicrobiota	GCST90032596	UBA11963 sp002362595 abundance in stool	Metabolomics	GCST90200438	Alpha-ketobutyrate levels	Weighted mode	70	-0.249736	0.143258	0.0857433	0.779007	0.588298	1.03154	0.00306534	18.3169
Gutmicrobiota	GCST90032596	UBA11963 sp002362595 abundance in stool	Metabolomics	GCST90200438	Alpha-ketobutyrate levels	Weighted median	70	-0.170404	0.0739988	0.0212905	0.843324	0.729467	0.974953	0.00306534	18.3169
Gutmicrobiota	GCST90032596	UBA11963 sp002362595 abundance in stool	Metabolomics	GCST90200438	Alpha-ketobutyrate levels	Simple median	70	-0.170914	0.071531	0.0168776	0.842894	0.73263	0.969754	0.00306534	18.3169
Gutmicrobiota	GCST90032596	UBA11963 sp002362595 abundance in stool	Metabolomics	GCST90200438	Alpha-ketobutyrate levels	Simple mode	70	-0.275324	0.175179	0.1206	0.759326	0.538658	1.07039	0.00306534	18.3169

## Sheet: Table S8
Table S8 Sensitive analysis of the association between identified immune cells, plasma metabolomics and gut microbiota (repeat)
Exposure_type	Exposure_ID	Exposure_trait	Outcome_type	Outcome_ID	Outcome_trait	Pleiotropy					Heterogenenity						MR steiger directionality
						MR_egger_intercept	MR_egger_se	MR_egger_Pval	MR_PRESSO_Global_RSSobs	MR_PRESSO_Global_Pval	IVW_Q	IVW_Q_df	IVW_Q_pval	MR_egger_Q	MR_egger_Q_df	MR_egger_Q_pval	Correct_causal_direction	Steiger_pval
Gutmicrobiota	GCST90032190	An7 abundance in stool	Metabolomics	GCST90200431	Alanine levels	-0.00232507	0.00674899	0.731578	53.7949	0.893	52.087	65	0.876589	52.2057	66	0.891975	TRUE	1.89747e-130
Gutmicrobiota	GCST90032249	CAG-1000 sp000434555 abundance in stool	Metabolomics	GCST90200247	Levulinoylcarnitine levels	-0.00218673	0.00622906	0.726507	58.21	0.965	56.6014	77	0.960923	56.7246	78	0.96668	TRUE	1.22148e-164
Gutmicrobiota	GCST90032249	CAG-1000 sp000434555 abundance in stool	Metabolomics	GCST90200822	Phosphate to valine ratio	0.00597957	0.0052779	0.26054	64.6284	0.941	61.6659	82	0.954376	62.9495	83	0.950522	TRUE	8.78785e-176
Gutmicrobiota	GCST90032250	CAG-1000 abundance in stool	Metabolomics	GCST90199757	1,3,7-trimethylurate levels	7.57884e-05	0.00642958	0.990623	67.9797	0.931	66.3148	84	0.922426	66.3149	85	0.933434	TRUE	9.56191e-178
Gutmicrobiota	GCST90032317	Chloroflexales abundance in stool	Metabolomics	GCST90200247	Levulinoylcarnitine levels	0.000116165	0.00637531	0.985512	55.7185	0.963	54.324	73	0.950014	54.3243	74	0.958356	TRUE	1.39015e-150
Gutmicrobiota	GCST90032524	Prevotella sp900318625 abundance in stool	Metabolomics	GCST90200765	Phosphate to alanine ratio	-0.000810952	0.00731014	0.912051	38.5691	0.99	37.2709	58	0.984385	37.2832	59	0.987853	TRUE	5.20512e-118
Gutmicrobiota	GCST90032524	Prevotella sp900318625 abundance in stool	Metabolomics	GCST90200868	Isoleucine to phosphate ratio	0.00328675	0.00682094	0.631657	36.0974	0.998	34.7736	60	0.996272	35.0058	61	0.996972	TRUE	1.2834e-123
Gutmicrobiota	GCST90032596	UBA11963 sp002362595 abundance in stool	Metabolomics	GCST90200438	Alpha-ketobutyrate levels	0.0044863	0.00620615	0.472233	58.3415	0.842	56.3358	68	0.842749	56.8584	69	0.851669	TRUE	2.98719e-132
Gutmicrobiota	GCST90032641	Veillonellaceae abundance in stool	Immune	GCST90002046	CD45 on CD33- HLA DR+	0.017263	0.0162333	0.291711	41.9709	0.988	39.4239	62	0.988762	40.5547	63	0.987515	TRUE	1.30115e-74

## Sheet: Table S9
Table S9 MVMR original results of plasma metabolites and immune cells on schizophrenia after adjusting for gut microbiota (repeat)
Outcome	Method	X: after adjusting for M							M: after adjusting for X
		X_Exposure	X_ExposureTrait	X_Estimate	X_OR	X_up_ci	X_lo_ci	X_pval	M_Exposure	M_ExposureTrait	M_Estimate	M_OR	M_up_ci	M_lo_ci	M_pval
schizophrenia	mvmr_ivw	GCST90032190	An7 abundance in stool	-0.0998346	0.904987	-0.203381	0.00371199	0.0587978	GCST90001408	Naive-mature B cell %B cell	-0.0133662	0.986723	-0.0254844	-0.00124796	0.0306332
schizophrenia	mvmr_egger	GCST90032190	An7 abundance in stool	-0.00865596	0.991381	-0.160202	0.14289	0.910864	GCST90001408	Naive-mature B cell %B cell	-0.0141342	0.985965	-0.0262697	-0.00199866	0.0224445
schizophrenia	mvmr_median	GCST90032190	An7 abundance in stool	-0.128829	0.879124	-0.291563	0.033905	0.120755	GCST90001408	Naive-mature B cell %B cell	-0.00952909	0.990516	-0.0272387	0.00818052	0.291605
schizophrenia	mvmr_ivw	GCST90032190	An7 abundance in stool	-0.0849539	0.918555	-0.197029	0.0271206	0.137364	GCST90001835	CD62L on granulocyte	0.0232446	1.02352	0.000841098	0.045648	0.0419973
schizophrenia	mvmr_egger	GCST90032190	An7 abundance in stool	-0.159539	0.852537	-0.327893	0.00881602	0.0632644	GCST90001835	CD62L on granulocyte	0.0232753	1.02355	0.000899793	0.0456507	0.0414719
schizophrenia	mvmr_median	GCST90032190	An7 abundance in stool	-0.0911234	0.912905	-0.257249	0.0750024	0.282339	GCST90001835	CD62L on granulocyte	0.0233308	1.02361	-0.00735386	0.0540154	0.136161
schizophrenia	mvmr_ivw	GCST90032250	CAG-1000 abundance in stool	0.0233219	1.0236	-0.0231319	0.0697757	0.32512	GCST90001408	Naive-mature B cell %B cell	-0.0125858	0.987493	-0.0251706	-9.78448e-07	0.0499822
schizophrenia	mvmr_egger	GCST90032250	CAG-1000 abundance in stool	0.0381626	1.0389	-0.0260946	0.10242	0.244412	GCST90001408	Naive-mature B cell %B cell	-0.0123508	0.987725	-0.0249747	0.000273011	0.0551647
schizophrenia	mvmr_median	GCST90032250	CAG-1000 abundance in stool	0.0439084	1.04489	-0.0293211	0.117138	0.239917	GCST90001408	Naive-mature B cell %B cell	-0.0104202	0.989634	-0.0279756	0.00713515	0.244683
schizophrenia	mvmr_ivw	GCST90032250	CAG-1000 abundance in stool	0.0247225	1.02503	-0.0245654	0.0740103	0.325556	GCST90001835	CD62L on granulocyte	0.02465	1.02496	0.000573592	0.0487265	0.0447861
schizophrenia	mvmr_egger	GCST90032250	CAG-1000 abundance in stool	0.048648	1.04985	-0.0228074	0.120103	0.182081	GCST90001835	CD62L on granulocyte	0.0254385	1.02576	0.0012875	0.0495895	0.0389751
schizophrenia	mvmr_median	GCST90032250	CAG-1000 abundance in stool	0.0337873	1.03436	-0.0399627	0.107537	0.369226	GCST90001835	CD62L on granulocyte	0.0154318	1.01555	-0.0170323	0.0478958	0.351508
schizophrenia	mvmr_ivw	GCST90032278	CAG-448 sp000433415 abundance in stool	-0.0303159	0.970139	-0.110734	0.0501026	0.459992	GCST90001408	Naive-mature B cell %B cell	-0.0127132	0.987367	-0.0248045	-0.00062199	0.0393233
schizophrenia	mvmr_egger	GCST90032278	CAG-448 sp000433415 abundance in stool	0.0214918	1.02172	-0.0898973	0.132881	0.70531	GCST90001408	Naive-mature B cell %B cell	-0.0131523	0.986934	-0.0252612	-0.00104346	0.0332659
schizophrenia	mvmr_median	GCST90032278	CAG-448 sp000433415 abundance in stool	-0.0892126	0.914651	-0.216515	0.03809	0.169589	GCST90001408	Naive-mature B cell %B cell	-0.0127505	0.98733	-0.0300485	0.00454763	0.148544
schizophrenia	mvmr_ivw	GCST90032316	CHKCI006 sp900018345 abundance in stool	-0.0796867	0.923406	-0.171451	0.0120779	0.0887558	GCST90001780	CD25 on IgD+ CD38- B cell	0.0639615	1.06605	0.00421617	0.123707	0.0358807
schizophrenia	mvmr_egger	GCST90032316	CHKCI006 sp900018345 abundance in stool	-0.237623	0.7885	-0.450178	-0.025068	0.0284435	GCST90001780	CD25 on IgD+ CD38- B cell	0.0681927	1.07057	0.00822697	0.128158	0.0258232
schizophrenia	mvmr_median	GCST90032316	CHKCI006 sp900018345 abundance in stool	-0.040431	0.960375	-0.182433	0.101571	0.576815	GCST90001780	CD25 on IgD+ CD38- B cell	0.108316	1.1144	0.0166277	0.200005	0.0205908
schizophrenia	mvmr_ivw	GCST90032317	Chloroflexales abundance in stool	-0.0148229	0.985286	-0.220169	0.190523	0.887491	GCST90001408	Naive-mature B cell %B cell	-0.0122681	0.987807	-0.0245209	-1.5291e-05	0.0497148
schizophrenia	mvmr_egger	GCST90032317	Chloroflexales abundance in stool	-0.0546047	0.946859	-0.356187	0.246978	0.722685	GCST90001408	Naive-mature B cell %B cell	-0.0121825	0.987891	-0.0244741	0.000108976	0.0520661
schizophrenia	mvmr_median	GCST90032317	Chloroflexales abundance in stool	-0.0108714	0.989187	-0.329891	0.308148	0.946748	GCST90001408	Naive-mature B cell %B cell	-0.00929972	0.990743	-0.0269545	0.00835508	0.301877
schizophrenia	mvmr_ivw	GCST90032317	Chloroflexales abundance in stool	-0.0665196	0.935645	-0.295803	0.162764	0.569611	GCST90001471	CD62L- plasmacytoid Dendritic Cell %Dendritic Cell	-0.0662517	0.935895	-0.131916	-0.000587541	0.047985
schizophrenia	mvmr_egger	GCST90032317	Chloroflexales abundance in stool	-0.28665	0.750774	-0.817675	0.244375	0.290055	GCST90001471	CD62L- plasmacytoid Dendritic Cell %Dendritic Cell	-0.0624237	0.939485	-0.128688	0.00384033	0.0648379
schizophrenia	mvmr_median	GCST90032317	Chloroflexales abundance in stool	-0.103005	0.902122	-0.44003	0.23402	0.549157	GCST90001471	CD62L- plasmacytoid Dendritic Cell %Dendritic Cell	-0.084507	0.918965	-0.167131	-0.00188293	0.0450026
schizophrenia	mvmr_ivw	GCST90032318	Chromatiales abundance in stool	-0.190604	0.82646	-0.467265	0.0860567	0.176917	GCST90001835	CD62L on granulocyte	0.0266928	1.02705	0.0015101	0.0518756	0.0377559
schizophrenia	mvmr_egger	GCST90032318	Chromatiales abundance in stool	0.0418269	1.04271	-0.37572	0.459374	0.844348	GCST90001835	CD62L on granulocyte	0.0247608	1.02507	-0.000461918	0.0499835	0.0543458
schizophrenia	mvmr_median	GCST90032318	Chromatiales abundance in stool	-0.305564	0.736708	-0.708838	0.0977097	0.137522	GCST90001835	CD62L on granulocyte	0.0258205	1.02616	-0.00723909	0.0588801	0.125822
schizophrenia	mvmr_ivw	GCST90032403	Francisellaceae abundance in stool	0.117012	1.12413	-0.0347539	0.268778	0.130753	GCST90001408	Naive-mature B cell %B cell	-0.013134	0.986952	-0.0253006	-0.000967521	0.0343596
schizophrenia	mvmr_egger	GCST90032403	Francisellaceae abundance in stool	-0.0328646	0.96767	-0.268779	0.20305	0.784824	GCST90001408	Naive-mature B cell %B cell	-0.0128749	0.987208	-0.0250454	-0.000704386	0.0381351
schizophrenia	mvmr_median	GCST90032403	Francisellaceae abundance in stool	0.173562	1.18953	-0.0516571	0.398781	0.130936	GCST90001408	Naive-mature B cell %B cell	-0.0100494	0.990001	-0.0278896	0.00779082	0.269572
schizophrenia	mvmr_ivw	GCST90032466	Leuconostoc abundance in stool	-0.0730042	0.929597	-0.138205	-0.00780349	0.0281966	GCST90001408	Naive-mature B cell %B cell	-0.0124007	0.987676	-0.0245114	-0.000290029	0.0447601
schizophrenia	mvmr_egger	GCST90032466	Leuconostoc abundance in stool	-0.0364345	0.964221	-0.127896	0.055027	0.434939	GCST90001408	Naive-mature B cell %B cell	-0.012889	0.987194	-0.02503	-0.000748103	0.0374583
schizophrenia	mvmr_median	GCST90032466	Leuconostoc abundance in stool	-0.104656	0.900634	-0.205348	-0.00396352	0.0416387	GCST90001408	Naive-mature B cell %B cell	-0.0105323	0.989523	-0.0281655	0.00710089	0.241725
schizophrenia	mvmr_ivw	GCST90032520	Prevotella sp002437285 abundance in stool	-0.0226433	0.977611	-0.0813465	0.0360599	0.449645	GCST90001835	CD62L on granulocyte	0.0285306	1.02894	0.00268721	0.0543741	0.0304826
schizophrenia	mvmr_egger	GCST90032520	Prevotella sp002437285 abundance in stool	-0.0816232	0.921619	-0.171682	0.00843563	0.0756706	GCST90001835	CD62L on granulocyte	0.027687	1.02807	0.00197788	0.0533962	0.0347938
schizophrenia	mvmr_median	GCST90032520	Prevotella sp002437285 abundance in stool	-0.0357446	0.964887	-0.11905	0.0475604	0.400357	GCST90001835	CD62L on granulocyte	0.0307121	1.03119	-0.00311187	0.0645362	0.0751343
schizophrenia	mvmr_ivw	GCST90032524	Prevotella sp900318625 abundance in stool	0.0772441	1.08031	-0.00435483	0.158843	0.0635444	GCST90001408	Naive-mature B cell %B cell	-0.0124999	0.987578	-0.0247196	-0.000280234	0.0449725
schizophrenia	mvmr_egger	GCST90032524	Prevotella sp900318625 abundance in stool	0.108652	1.11477	-0.0105602	0.227863	0.0740436	GCST90001408	Naive-mature B cell %B cell	-0.0125977	0.987481	-0.0248387	-0.000356692	0.0436876
schizophrenia	mvmr_median	GCST90032524	Prevotella sp900318625 abundance in stool	0.105541	1.11131	-0.0169312	0.228013	0.0912178	GCST90001408	Naive-mature B cell %B cell	-0.0110933	0.988968	-0.0281762	0.00598959	0.203102
schizophrenia	mvmr_ivw	GCST90032566	Stappia abundance in stool	-0.156526	0.855109	-0.323824	0.010772	0.0666888	GCST90001408	Naive-mature B cell %B cell	-0.012797	0.987284	-0.024973	-0.000621055	0.0394048
schizophrenia	mvmr_egger	GCST90032566	Stappia abundance in stool	-0.168236	0.845154	-0.400531	0.0640593	0.155762	GCST90001408	Naive-mature B cell %B cell	-0.0127847	0.987297	-0.0249619	-0.000607525	0.0396144
schizophrenia	mvmr_median	GCST90032566	Stappia abundance in stool	-0.21457	0.806888	-0.473951	0.0448109	0.104941	GCST90001408	Naive-mature B cell %B cell	-0.0102399	0.989812	-0.0278491	0.00736924	0.254395
schizophrenia	mvmr_ivw	GCST90032566	Stappia abundance in stool	-0.164561	0.848266	-0.34221	0.0130878	0.0694365	GCST90001780	CD25 on IgD+ CD38- B cell	0.0910449	1.09532	0.000977331	0.181113	0.0475653
schizophrenia	mvmr_egger	GCST90032566	Stappia abundance in stool	-0.161694	0.850701	-0.525427	0.202038	0.383598	GCST90001780	CD25 on IgD+ CD38- B cell	0.0910289	1.0953	0.00028435	0.181773	0.0492864
schizophrenia	mvmr_median	GCST90032566	Stappia abundance in stool	-0.176114	0.838522	-0.458975	0.106747	0.22235	GCST90001780	CD25 on IgD+ CD38- B cell	0.158095	1.17128	0.0488841	0.267305	0.00455012
schizophrenia	mvmr_ivw	GCST90032566	Stappia abundance in stool	-0.169252	0.844297	-0.344798	0.00629452	0.0588	GCST90001835	CD62L on granulocyte	0.0240438	1.02434	0.00154045	0.0465472	0.0362482
schizophrenia	mvmr_egger	GCST90032566	Stappia abundance in stool	-0.227733	0.796337	-0.473488	0.0180225	0.0693351	GCST90001835	CD62L on granulocyte	0.0244803	1.02478	0.00189321	0.0470674	0.0336497
schizophrenia	mvmr_median	GCST90032566	Stappia abundance in stool	-0.202297	0.816853	-0.473597	0.0690036	0.14389	GCST90001835	CD62L on granulocyte	0.0168381	1.01698	-0.0151877	0.0488639	0.302784
schizophrenia	mvmr_ivw	GCST90032596	UBA11963 sp002362595 abundance in stool	0.185188	1.20344	0.0878592	0.282517	0.000192066	GCST90001408	Naive-mature B cell %B cell	-0.0144324	0.985671	-0.0265864	-0.00227832	0.0199458
schizophrenia	mvmr_egger	GCST90032596	UBA11963 sp002362595 abundance in stool	0.201424	1.22314	0.0666192	0.336229	0.00340538	GCST90001408	Naive-mature B cell %B cell	-0.0144057	0.985698	-0.0265607	-0.00225071	0.0201853
schizophrenia	mvmr_median	GCST90032596	UBA11963 sp002362595 abundance in stool	0.179375	1.19647	0.028224	0.330526	0.0200217	GCST90001408	Naive-mature B cell %B cell	-0.013384	0.986705	-0.0308988	0.00413078	0.134207
schizophrenia	mvmr_ivw	GCST90032597	UBA11963 abundance in stool	0.153671	1.16611	0.0682021	0.23914	0.000425137	GCST90001408	Naive-mature B cell %B cell	-0.0143592	0.985743	-0.0263765	-0.00234197	0.0191844
schizophrenia	mvmr_egger	GCST90032597	UBA11963 abundance in stool	0.159397	1.1728	0.0398866	0.278908	0.00894625	GCST90001408	Naive-mature B cell %B cell	-0.0143452	0.985757	-0.0263642	-0.00232615	0.0193202
schizophrenia	mvmr_median	GCST90032597	UBA11963 abundance in stool	0.16954	1.18476	0.0358154	0.303265	0.0129588	GCST90001408	Naive-mature B cell %B cell	-0.0133745	0.986715	-0.0305614	0.0038125	0.12721
schizophrenia	mvmr_ivw	GCST90032641	Veillonellaceae abundance in stool	0.0850523	1.08877	0.0227411	0.147364	0.00746688	GCST90001835	CD62L on granulocyte	0.0277583	1.02815	0.00365221	0.0518643	0.0240137
schizophrenia	mvmr_egger	GCST90032641	Veillonellaceae abundance in stool	0.102346	1.10777	0.0136775	0.191015	0.023679	GCST90001835	CD62L on granulocyte	0.028938	1.02936	0.00438831	0.0534877	0.0208709
schizophrenia	mvmr_median	GCST90032641	Veillonellaceae abundance in stool	0.0896265	1.09377	-0.00297131	0.182224	0.0578184	GCST90001835	CD62L on granulocyte	0.017039	1.01718	-0.015766	0.049844	0.308674
schizophrenia	mvmr_ivw	GCST90032190	An7 abundance in stool	-0.0951762	0.909213	-0.215303	0.0249506	0.120453	GCST90199668	Hexanoylcarnitine levels	-0.0839098	0.919514	-0.158702	-0.0091175	0.0278856
schizophrenia	mvmr_egger	GCST90032190	An7 abundance in stool	-0.182061	0.83355	-0.440499	0.0763769	0.167362	GCST90199668	Hexanoylcarnitine levels	-0.0775219	0.925407	-0.154392	-0.000651966	0.0480883
schizophrenia	mvmr_median	GCST90032190	An7 abundance in stool	-0.131177	0.877063	-0.306492	0.0441385	0.142509	GCST90199668	Hexanoylcarnitine levels	-0.0587236	0.942967	-0.141771	0.0243237	0.165774
schizophrenia	mvmr_ivw	GCST90032190	An7 abundance in stool	-0.0755839	0.927202	-0.18977	0.0386021	0.194503	GCST90199834	Gamma-glutamylalanine levels	-0.0508921	0.950381	-0.0941523	-0.00763185	0.0211254
schizophrenia	mvmr_egger	GCST90032190	An7 abundance in stool	-0.111173	0.894784	-0.280821	0.0584749	0.199003	GCST90199834	Gamma-glutamylalanine levels	-0.0484613	0.952694	-0.0926538	-0.00426877	0.0316117
schizophrenia	mvmr_median	GCST90032190	An7 abundance in stool	-0.0530028	0.948377	-0.222726	0.116721	0.540488	GCST90199834	Gamma-glutamylalanine levels	-0.0652352	0.936847	-0.126081	-0.00438928	0.0356101
schizophrenia	mvmr_ivw	GCST90032190	An7 abundance in stool	-0.0919622	0.91214	-0.209079	0.025155	0.123806	GCST90200190	Dodecadienoate (12:2) levels	-0.149103	0.861481	-0.272384	-0.0258214	0.017765
schizophrenia	mvmr_egger	GCST90032190	An7 abundance in stool	-0.176848	0.837907	-0.433577	0.0798804	0.176975	GCST90200190	Dodecadienoate (12:2) levels	-0.155468	0.856015	-0.28031	-0.0306255	0.014656
schizophrenia	mvmr_median	GCST90032190	An7 abundance in stool	-0.0687218	0.933586	-0.241184	0.10374	0.434804	GCST90200190	Dodecadienoate (12:2) levels	-0.15476	0.856621	-0.309497	-2.17902e-05	0.0499677
schizophrenia	mvmr_ivw	GCST90032190	An7 abundance in stool	-0.105043	0.900286	-0.227776	0.0176914	0.0934552	GCST90200201	6-bromotryptophan levels	-0.0852385	0.918293	-0.161488	-0.00898869	0.0284508
schizophrenia	mvmr_egger	GCST90032190	An7 abundance in stool	-0.158717	0.853238	-0.439981	0.122547	0.268723	GCST90200201	6-bromotryptophan levels	-0.0822209	0.921068	-0.160179	-0.00426283	0.0387213
schizophrenia	mvmr_median	GCST90032190	An7 abundance in stool	-0.110383	0.895491	-0.285718	0.0649513	0.217236	GCST90200201	6-bromotryptophan levels	-0.117138	0.889462	-0.222395	-0.0118821	0.0291673
schizophrenia	mvmr_ivw	GCST90032190	An7 abundance in stool	-0.0393225	0.961441	-0.154724	0.0760794	0.504232	GCST90200431	Alanine levels	-0.0546708	0.946797	-0.101924	-0.0074171	0.0233532
schizophrenia	mvmr_egger	GCST90032190	An7 abundance in stool	-0.193715	0.823893	-0.358319	-0.0291105	0.0210779	GCST90200431	Alanine levels	-0.0600687	0.9417	-0.106747	-0.0133899	0.0116629
schizophrenia	mvmr_median	GCST90032190	An7 abundance in stool	-0.0057063	0.99431	-0.174021	0.162608	0.947021	GCST90200431	Alanine levels	-0.0765927	0.926267	-0.145069	-0.00811591	0.0283607
schizophrenia	mvmr_ivw	GCST90032190	An7 abundance in stool	-0.099843	0.904979	-0.214763	0.0150767	0.0885999	GCST90200438	Alpha-ketobutyrate levels	0.0845998	1.08828	0.0400075	0.129192	0.000200479
schizophrenia	mvmr_egger	GCST90032190	An7 abundance in stool	-0.0284675	0.971934	-0.195279	0.138344	0.738017	GCST90200438	Alpha-ketobutyrate levels	0.088835	1.0929	0.0437149	0.133955	0.000113905
schizophrenia	mvmr_median	GCST90032190	An7 abundance in stool	-0.0749329	0.927806	-0.245178	0.0953125	0.388319	GCST90200438	Alpha-ketobutyrate levels	0.0863191	1.09015	0.0209306	0.151708	0.00967198
schizophrenia	mvmr_ivw	GCST90032190	An7 abundance in stool	-0.0987191	0.905997	-0.217512	0.0200741	0.103363	GCST90200512	X-13684 levels	0.0953517	1.10005	0.00855574	0.182148	0.0313058
schizophrenia	mvmr_egger	GCST90032190	An7 abundance in stool	-0.111373	0.894605	-0.368836	0.146091	0.39653	GCST90200512	X-13684 levels	0.0954608	1.10017	0.00808038	0.182841	0.0322572
schizophrenia	mvmr_median	GCST90032190	An7 abundance in stool	-0.142795	0.866932	-0.317344	0.0317547	0.108846	GCST90200512	X-13684 levels	0.116643	1.12372	0.00548715	0.227798	0.0397135
schizophrenia	mvmr_ivw	GCST90032190	An7 abundance in stool	-0.0944838	0.909842	-0.208163	0.019195	0.103309	GCST90200604	X-23276 levels	0.0487256	1.04993	0.0131409	0.0843103	0.0072801
schizophrenia	mvmr_egger	GCST90032190	An7 abundance in stool	-0.162724	0.849826	-0.333186	0.00773857	0.061347	GCST90200604	X-23276 levels	0.0491661	1.05039	0.013584	0.0847483	0.00676482
schizophrenia	mvmr_median	GCST90032190	An7 abundance in stool	-0.100091	0.904755	-0.265141	0.0649588	0.234605	GCST90200604	X-23276 levels	0.0611874	1.0631	0.0100343	0.11234	0.019056
schizophrenia	mvmr_ivw	GCST90032190	An7 abundance in stool	-0.0786838	0.924332	-0.192652	0.035284	0.176002	GCST90200913	Glucose to sucrose ratio	0.040916	1.04176	0.00773646	0.0740955	0.0156504
schizophrenia	mvmr_egger	GCST90032190	An7 abundance in stool	-0.140149	0.869229	-0.305741	0.0254433	0.0971532	GCST90200913	Glucose to sucrose ratio	0.0430272	1.04397	0.00959263	0.0764617	0.0116593
schizophrenia	mvmr_median	GCST90032190	An7 abundance in stool	-0.055418	0.94609	-0.223331	0.112495	0.517717	GCST90200913	Glucose to sucrose ratio	0.0451494	1.04618	0.000798817	0.0895001	0.0460139
schizophrenia	mvmr_ivw	GCST90032190	An7 abundance in stool	-0.0846267	0.918855	-0.196326	0.0270724	0.137563	GCST90200940	Adenosine 5'-diphosphate (ADP) to EDTA ratio	-0.0434451	0.957485	-0.0765395	-0.0103508	0.0100829
schizophrenia	mvmr_egger	GCST90032190	An7 abundance in stool	-0.204156	0.815335	-0.364521	-0.0437905	0.0125898	GCST90200940	Adenosine 5'-diphosphate (ADP) to EDTA ratio	-0.0475006	0.95361	-0.0805175	-0.0144838	0.00480599
schizophrenia	mvmr_median	GCST90032190	An7 abundance in stool	-0.13445	0.874197	-0.302085	0.0331858	0.115959	GCST90200940	Adenosine 5'-diphosphate (ADP) to EDTA ratio	-0.0494001	0.9518	-0.099132	0.0003317	0.0515477
schizophrenia	mvmr_ivw	GCST90032190	An7 abundance in stool	-0.0990341	0.905712	-0.21358	0.0155114	0.0901606	GCST90200946	Glutamate to alanine ratio	0.0688065	1.07123	0.0220652	0.115548	0.00391155
schizophrenia	mvmr_egger	GCST90032190	An7 abundance in stool	-0.0192942	0.980891	-0.186757	0.148169	0.821344	GCST90200946	Glutamate to alanine ratio	0.0693854	1.07185	0.0227271	0.116044	0.00356083
schizophrenia	mvmr_median	GCST90032190	An7 abundance in stool	-0.105186	0.900157	-0.273581	0.0632089	0.220851	GCST90200946	Glutamate to alanine ratio	0.0766682	1.07968	0.00796844	0.145368	0.0287207
schizophrenia	mvmr_ivw	GCST90032190	An7 abundance in stool	-0.0744001	0.9283	-0.183383	0.0345832	0.180891	GCST90200948	Adenosine 5'-diphosphate (ADP) to mannitol to sorbitol ratio	-0.0416928	0.959164	-0.0791197	-0.00426581	0.0290097
schizophrenia	mvmr_egger	GCST90032190	An7 abundance in stool	-0.12564	0.881932	-0.281202	0.0299229	0.113431	GCST90200948	Adenosine 5'-diphosphate (ADP) to mannitol to sorbitol ratio	-0.0431386	0.957779	-0.0807181	-0.00555902	0.0244556
schizophrenia	mvmr_median	GCST90032190	An7 abundance in stool	-0.0862802	0.917337	-0.254724	0.0821635	0.315411	GCST90200948	Adenosine 5'-diphosphate (ADP) to mannitol to sorbitol ratio	-0.0303899	0.970067	-0.0851428	0.024363	0.27666
schizophrenia	mvmr_ivw	GCST90032249	CAG-1000 sp000434555 abundance in stool	0.0288309	1.02925	-0.0231449	0.0808067	0.276953	GCST90199642	Ribitol levels	0.0602621	1.06211	0.00387131	0.116653	0.0362138
schizophrenia	mvmr_egger	GCST90032249	CAG-1000 sp000434555 abundance in stool	0.071488	1.07411	-0.0386108	0.181587	0.203153	GCST90199642	Ribitol levels	0.0654092	1.0676	0.00773784	0.123081	0.0262202
schizophrenia	mvmr_median	GCST90032249	CAG-1000 sp000434555 abundance in stool	0.0393223	1.04011	-0.0387592	0.117404	0.323619	GCST90199642	Ribitol levels	0.0611857	1.0631	-0.00492914	0.127301	0.0697023
schizophrenia	mvmr_ivw	GCST90032249	CAG-1000 sp000434555 abundance in stool	0.0322123	1.03274	-0.0213265	0.0857512	0.238304	GCST90199668	Hexanoylcarnitine levels	-0.0783267	0.924662	-0.153834	-0.00281904	0.0420386
schizophrenia	mvmr_egger	GCST90032249	CAG-1000 sp000434555 abundance in stool	0.0912267	1.09552	-0.0166603	0.199114	0.0974589	GCST90199668	Hexanoylcarnitine levels	-0.0884616	0.915338	-0.165454	-0.0114697	0.0243258
schizophrenia	mvmr_median	GCST90032249	CAG-1000 sp000434555 abundance in stool	0.0526573	1.05407	-0.0252931	0.130608	0.185503	GCST90199668	Hexanoylcarnitine levels	-0.0563485	0.94521	-0.138228	0.0255311	0.177394
schizophrenia	mvmr_ivw	GCST90032249	CAG-1000 sp000434555 abundance in stool	0.0288554	1.02928	-0.0240604	0.0817712	0.285167	GCST90199763	1-methylxanthine levels	0.0857019	1.08948	0.0033144	0.168089	0.0414688
schizophrenia	mvmr_egger	GCST90032249	CAG-1000 sp000434555 abundance in stool	0.0868687	1.09075	-0.0283178	0.202055	0.139376	GCST90199763	1-methylxanthine levels	0.0654065	1.06759	-0.0243259	0.155139	0.15311
schizophrenia	mvmr_median	GCST90032249	CAG-1000 sp000434555 abundance in stool	0.0479738	1.04914	-0.0305665	0.126514	0.231236	GCST90199763	1-methylxanthine levels	0.0962094	1.10099	0.00716466	0.185254	0.0342034
schizophrenia	mvmr_ivw	GCST90032249	CAG-1000 sp000434555 abundance in stool	0.0329359	1.03348	-0.0199746	0.0858464	0.222448	GCST90199817	Indoleacetylglutamine levels	-0.0949365	0.909431	-0.183798	-0.00607477	0.0362643
schizophrenia	mvmr_egger	GCST90032249	CAG-1000 sp000434555 abundance in stool	0.0775847	1.08067	-0.0393874	0.194557	0.193602	GCST90199817	Indoleacetylglutamine levels	-0.0831227	0.920238	-0.176309	0.0100637	0.0804125
schizophrenia	mvmr_median	GCST90032249	CAG-1000 sp000434555 abundance in stool	0.0677998	1.07015	-0.0101332	0.145733	0.0881718	GCST90199817	Indoleacetylglutamine levels	-0.104008	0.901218	-0.222275	0.0142602	0.0847728
schizophrenia	mvmr_ivw	GCST90032249	CAG-1000 sp000434555 abundance in stool	0.034181	1.03477	-0.0168578	0.0852198	0.189318	GCST90199834	Gamma-glutamylalanine levels	-0.0495319	0.951675	-0.0936038	-0.00545994	0.0276104
schizophrenia	mvmr_egger	GCST90032249	CAG-1000 sp000434555 abundance in stool	0.0393944	1.04018	-0.034984	0.113773	0.299227	GCST90199834	Gamma-glutamylalanine levels	-0.0499695	0.951258	-0.0944	-0.00553903	0.0275027
schizophrenia	mvmr_median	GCST90032249	CAG-1000 sp000434555 abundance in stool	0.0385778	1.03933	-0.037431	0.114587	0.319849	GCST90199834	Gamma-glutamylalanine levels	-0.0620953	0.939793	-0.123516	-0.00067496	0.047535
schizophrenia	mvmr_ivw	GCST90032249	CAG-1000 sp000434555 abundance in stool	0.0278939	1.02829	-0.0226542	0.0784421	0.279446	GCST90200431	Alanine levels	-0.0589534	0.942751	-0.107141	-0.0107656	0.0164922
schizophrenia	mvmr_egger	GCST90032249	CAG-1000 sp000434555 abundance in stool	0.0616287	1.06357	-0.0131747	0.136432	0.106362	GCST90200431	Alanine levels	-0.0619702	0.939911	-0.110352	-0.0135887	0.0120577
schizophrenia	mvmr_median	GCST90032249	CAG-1000 sp000434555 abundance in stool	0.0477876	1.04895	-0.026118	0.121693	0.205041	GCST90200431	Alanine levels	-0.0758088	0.926993	-0.145969	-0.00564889	0.0341946
schizophrenia	mvmr_ivw	GCST90032249	CAG-1000 sp000434555 abundance in stool	0.0342052	1.0348	-0.0168826	0.085293	0.189429	GCST90200438	Alpha-ketobutyrate levels	0.0820638	1.08553	0.0368639	0.127264	0.000373036
schizophrenia	mvmr_egger	GCST90032249	CAG-1000 sp000434555 abundance in stool	0.0572292	1.0589	-0.0149502	0.129409	0.120183	GCST90200438	Alpha-ketobutyrate levels	0.0814194	1.08483	0.0361684	0.12667	0.000421034
schizophrenia	mvmr_median	GCST90032249	CAG-1000 sp000434555 abundance in stool	0.0487598	1.04997	-0.0268877	0.124407	0.206472	GCST90200438	Alpha-ketobutyrate levels	0.0706618	1.07322	0.00561761	0.135706	0.0332345
schizophrenia	mvmr_ivw	GCST90032249	CAG-1000 sp000434555 abundance in stool	0.0309857	1.03147	-0.0218851	0.0838565	0.250693	GCST90200512	X-13684 levels	0.106259	1.11211	0.0157443	0.196773	0.021398
schizophrenia	mvmr_egger	GCST90032249	CAG-1000 sp000434555 abundance in stool	0.04335	1.0443	-0.0622747	0.148975	0.421166	GCST90200512	X-13684 levels	0.10609	1.11192	0.0150966	0.197084	0.0223048
schizophrenia	mvmr_median	GCST90032249	CAG-1000 sp000434555 abundance in stool	0.0525404	1.05395	-0.0253822	0.130463	0.186323	GCST90200512	X-13684 levels	0.0743819	1.07722	-0.0367936	0.185557	0.189752
schizophrenia	mvmr_ivw	GCST90032249	CAG-1000 sp000434555 abundance in stool	0.0360531	1.03671	-0.0152262	0.0873324	0.168204	GCST90200604	X-23276 levels	0.0470583	1.04818	0.0108992	0.0832173	0.0107493
schizophrenia	mvmr_egger	GCST90032249	CAG-1000 sp000434555 abundance in stool	0.0548339	1.05637	-0.0198306	0.129498	0.150036	GCST90200604	X-23276 levels	0.0475453	1.04869	0.0113029	0.0837877	0.0101342
schizophrenia	mvmr_median	GCST90032249	CAG-1000 sp000434555 abundance in stool	0.05346	1.05491	-0.0218155	0.128736	0.163938	GCST90200604	X-23276 levels	0.0537528	1.05522	0.0026148	0.104891	0.0393812
schizophrenia	mvmr_ivw	GCST90032249	CAG-1000 sp000434555 abundance in stool	0.0206603	1.02088	-0.0297016	0.0710222	0.421369	GCST90200868	Isoleucine to phosphate ratio	-0.0566318	0.944942	-0.10547	-0.00779333	0.0230429
schizophrenia	mvmr_egger	GCST90032249	CAG-1000 sp000434555 abundance in stool	0.0721025	1.07477	0.00156725	0.142638	0.0451222	GCST90200868	Isoleucine to phosphate ratio	-0.0547776	0.946696	-0.103241	-0.00631405	0.0267383
schizophrenia	mvmr_median	GCST90032249	CAG-1000 sp000434555 abundance in stool	0.0334551	1.03402	-0.0412222	0.108132	0.379914	GCST90200868	Isoleucine to phosphate ratio	-0.0228918	0.977368	-0.0928988	0.0471152	0.521591
schizophrenia	mvmr_ivw	GCST90032249	CAG-1000 sp000434555 abundance in stool	0.0287433	1.02916	-0.0220261	0.0795126	0.267154	GCST90200913	Glucose to sucrose ratio	0.0376969	1.03842	0.00385906	0.0715347	0.0289998
schizophrenia	mvmr_egger	GCST90032249	CAG-1000 sp000434555 abundance in stool	0.0491845	1.05041	-0.0238121	0.122181	0.186632	GCST90200913	Glucose to sucrose ratio	0.0364099	1.03708	0.00237001	0.0704498	0.0360445
schizophrenia	mvmr_median	GCST90032249	CAG-1000 sp000434555 abundance in stool	0.0519806	1.05336	-0.0228206	0.126782	0.173194	GCST90200913	Glucose to sucrose ratio	0.0409906	1.04184	-0.00302268	0.0850038	0.0679467
schizophrenia	mvmr_ivw	GCST90032249	CAG-1000 sp000434555 abundance in stool	0.0287623	1.02918	-0.020318	0.0778426	0.250725	GCST90200940	Adenosine 5'-diphosphate (ADP) to EDTA ratio	-0.0496122	0.951598	-0.0830165	-0.016208	0.00360328
schizophrenia	mvmr_egger	GCST90032249	CAG-1000 sp000434555 abundance in stool	0.0474188	1.04856	-0.0242062	0.119044	0.194432	GCST90200940	Adenosine 5'-diphosphate (ADP) to EDTA ratio	-0.0474344	0.953673	-0.081436	-0.0134328	0.00625183
schizophrenia	mvmr_median	GCST90032249	CAG-1000 sp000434555 abundance in stool	0.0399677	1.04078	-0.0341063	0.114042	0.290271	GCST90200940	Adenosine 5'-diphosphate (ADP) to EDTA ratio	-0.0411963	0.959641	-0.090466	0.00807344	0.101255
schizophrenia	mvmr_ivw	GCST90032249	CAG-1000 sp000434555 abundance in stool	0.0335366	1.03411	-0.0177896	0.0848629	0.200319	GCST90200946	Glutamate to alanine ratio	0.0577638	1.05946	0.009937	0.105591	0.0179239
schizophrenia	mvmr_egger	GCST90032249	CAG-1000 sp000434555 abundance in stool	0.0564918	1.05812	-0.0183046	0.131288	0.138791	GCST90200946	Glutamate to alanine ratio	0.0583809	1.06012	0.0104885	0.106273	0.0168852
schizophrenia	mvmr_median	GCST90032249	CAG-1000 sp000434555 abundance in stool	0.0423889	1.0433	-0.0342564	0.119034	0.278381	GCST90200946	Glutamate to alanine ratio	0.0804224	1.08374	0.0118363	0.149009	0.0215501
schizophrenia	mvmr_ivw	GCST90032249	CAG-1000 sp000434555 abundance in stool	0.0236993	1.02398	-0.0244096	0.0718081	0.334288	GCST90200948	Adenosine 5'-diphosphate (ADP) to mannitol to sorbitol ratio	-0.0482589	0.952887	-0.0862449	-0.0102729	0.0127738
schizophrenia	mvmr_egger	GCST90032249	CAG-1000 sp000434555 abundance in stool	0.0395995	1.04039	-0.0306241	0.109823	0.269058	GCST90200948	Adenosine 5'-diphosphate (ADP) to mannitol to sorbitol ratio	-0.0488899	0.952286	-0.0870014	-0.0107783	0.0119281
schizophrenia	mvmr_median	GCST90032249	CAG-1000 sp000434555 abundance in stool	0.0442711	1.04527	-0.0306364	0.119179	0.246718	GCST90200948	Adenosine 5'-diphosphate (ADP) to mannitol to sorbitol ratio	-0.027724	0.972657	-0.0827822	0.0273342	0.323682
schizophrenia	mvmr_ivw	GCST90032250	CAG-1000 abundance in stool	0.0248934	1.02521	-0.0250468	0.0748337	0.328583	GCST90199642	Ribitol levels	0.0609848	1.06288	0.00450848	0.117461	0.0343085
schizophrenia	mvmr_egger	GCST90032250	CAG-1000 abundance in stool	0.133004	1.14225	0.0303359	0.235671	0.0111142	GCST90199642	Ribitol levels	0.0819327	1.08538	0.0240767	0.139789	0.00550994
schizophrenia	mvmr_median	GCST90032250	CAG-1000 abundance in stool	0.0525995	1.05401	-0.0227866	0.127986	0.171457	GCST90199642	Ribitol levels	0.0615672	1.0635	-0.00380036	0.126935	0.06489
schizophrenia	mvmr_ivw	GCST90032250	CAG-1000 abundance in stool	0.0225285	1.02278	-0.0281018	0.0731587	0.38315	GCST90199817	Indoleacetylglutamine levels	-0.0924593	0.911686	-0.175642	-0.00927664	0.0293657
schizophrenia	mvmr_egger	GCST90032250	CAG-1000 abundance in stool	0.13277	1.14199	0.0233309	0.24221	0.0174163	GCST90199817	Indoleacetylglutamine levels	-0.0627113	0.939215	-0.148314	0.0228914	0.151048
schizophrenia	mvmr_median	GCST90032250	CAG-1000 abundance in stool	0.0491016	1.05033	-0.0265974	0.124801	0.203616	GCST90199817	Indoleacetylglutamine levels	-0.0442566	0.956708	-0.156817	0.068304	0.440933
schizophrenia	mvmr_ivw	GCST90032250	CAG-1000 abundance in stool	0.0286497	1.02906	-0.0204283	0.0777276	0.252563	GCST90199834	Gamma-glutamylalanine levels	-0.0535062	0.9479	-0.0975443	-0.00946806	0.0172493
schizophrenia	mvmr_egger	GCST90032250	CAG-1000 abundance in stool	0.0491079	1.05033	-0.0190332	0.117249	0.157801	GCST90199834	Gamma-glutamylalanine levels	-0.0542163	0.947227	-0.0983213	-0.0101113	0.0159834
schizophrenia	mvmr_median	GCST90032250	CAG-1000 abundance in stool	0.0408672	1.04171	-0.0320972	0.113832	0.272304	GCST90199834	Gamma-glutamylalanine levels	-0.0644219	0.937609	-0.126425	-0.00241849	0.0417088
schizophrenia	mvmr_ivw	GCST90032250	CAG-1000 abundance in stool	0.0210573	1.02128	-0.0276112	0.0697259	0.39643	GCST90200431	Alanine levels	-0.0600575	0.94171	-0.108444	-0.0116706	0.0149869
schizophrenia	mvmr_egger	GCST90032250	CAG-1000 abundance in stool	0.0377937	1.03852	-0.031672	0.107259	0.286268	GCST90200431	Alanine levels	-0.0615682	0.940289	-0.110237	-0.0128999	0.0131579
schizophrenia	mvmr_median	GCST90032250	CAG-1000 abundance in stool	0.045887	1.04696	-0.0258147	0.117589	0.209726	GCST90200431	Alanine levels	-0.0854807	0.918071	-0.154286	-0.0166759	0.0148922
schizophrenia	mvmr_ivw	GCST90032250	CAG-1000 abundance in stool	0.0260856	1.02643	-0.0230416	0.0752127	0.298013	GCST90200438	Alpha-ketobutyrate levels	0.084471	1.08814	0.0396626	0.129279	0.000220024
schizophrenia	mvmr_egger	GCST90032250	CAG-1000 abundance in stool	0.0661178	1.06835	-0.000696705	0.132932	0.0524373	GCST90200438	Alpha-ketobutyrate levels	0.0865547	1.09041	0.0419366	0.131173	0.000143453
schizophrenia	mvmr_median	GCST90032250	CAG-1000 abundance in stool	0.0486126	1.04981	-0.0249647	0.12219	0.195338	GCST90200438	Alpha-ketobutyrate levels	0.0756588	1.07859	0.0108476	0.14047	0.0221371
schizophrenia	mvmr_ivw	GCST90032250	CAG-1000 abundance in stool	0.0256689	1.026	-0.0249994	0.0763371	0.320744	GCST90200512	X-13684 levels	0.113157	1.11981	0.0240274	0.202286	0.0128345
schizophrenia	mvmr_egger	GCST90032250	CAG-1000 abundance in stool	0.0739006	1.0767	-0.025286	0.173087	0.144207	GCST90200512	X-13684 levels	0.105371	1.11112	0.0152951	0.195448	0.0218613
schizophrenia	mvmr_median	GCST90032250	CAG-1000 abundance in stool	0.0615502	1.06348	-0.0139791	0.13708	0.110219	GCST90200512	X-13684 levels	0.131535	1.14058	0.0206711	0.242398	0.0200501
schizophrenia	mvmr_ivw	GCST90032250	CAG-1000 abundance in stool	0.0302036	1.03066	-0.0192444	0.0796517	0.231238	GCST90200604	X-23276 levels	0.0442453	1.04524	0.00807734	0.0804133	0.0164993
schizophrenia	mvmr_egger	GCST90032250	CAG-1000 abundance in stool	0.0569547	1.05861	-0.0122819	0.126191	0.1069	GCST90200604	X-23276 levels	0.0470915	1.04822	0.0105748	0.0836082	0.0114863
schizophrenia	mvmr_median	GCST90032250	CAG-1000 abundance in stool	0.0516711	1.05303	-0.0218153	0.125157	0.168164	GCST90200604	X-23276 levels	0.0523036	1.0537	0.000852536	0.103755	0.0463228
schizophrenia	mvmr_ivw	GCST90032250	CAG-1000 abundance in stool	0.0133621	1.01345	-0.0352293	0.0619535	0.589909	GCST90200868	Isoleucine to phosphate ratio	-0.0522931	0.949051	-0.100941	-0.00364552	0.0351316
schizophrenia	mvmr_egger	GCST90032250	CAG-1000 abundance in stool	0.0687898	1.07121	0.0031499	0.13443	0.039974	GCST90200868	Isoleucine to phosphate ratio	-0.059699	0.942048	-0.108086	-0.0113115	0.0156
schizophrenia	mvmr_median	GCST90032250	CAG-1000 abundance in stool	0.033947	1.03453	-0.0385745	0.106468	0.358907	GCST90200868	Isoleucine to phosphate ratio	-0.0206344	0.979577	-0.0906175	0.0493487	0.563338
schizophrenia	mvmr_ivw	GCST90032250	CAG-1000 abundance in stool	0.0223929	1.02265	-0.0266119	0.0713978	0.37046	GCST90200913	Glucose to sucrose ratio	0.0388832	1.03965	0.00508108	0.0726853	0.0241595
schizophrenia	mvmr_egger	GCST90032250	CAG-1000 abundance in stool	0.0408141	1.04166	-0.0268101	0.108438	0.23684	GCST90200913	Glucose to sucrose ratio	0.0382328	1.03897	0.00435093	0.0721147	0.0269907
schizophrenia	mvmr_median	GCST90032250	CAG-1000 abundance in stool	0.0615166	1.06345	-0.0121643	0.135197	0.101759	GCST90200913	Glucose to sucrose ratio	0.0423159	1.04322	-0.00167582	0.0863077	0.0593892
schizophrenia	mvmr_ivw	GCST90032250	CAG-1000 abundance in stool	0.0272999	1.02768	-0.0201526	0.0747524	0.259495	GCST90200940	Adenosine 5'-diphosphate (ADP) to EDTA ratio	-0.0469012	0.954182	-0.080636	-0.0131665	0.00643158
schizophrenia	mvmr_egger	GCST90032250	CAG-1000 abundance in stool	0.0251774	1.0255	-0.0408752	0.0912299	0.455014	GCST90200940	Adenosine 5'-diphosphate (ADP) to EDTA ratio	-0.0472085	0.953889	-0.0816834	-0.0127335	0.0072771
schizophrenia	mvmr_median	GCST90032250	CAG-1000 abundance in stool	0.0475664	1.04872	-0.0238971	0.11903	0.192043	GCST90200940	Adenosine 5'-diphosphate (ADP) to EDTA ratio	-0.0572742	0.944335	-0.106689	-0.0078592	0.0231055
schizophrenia	mvmr_ivw	GCST90032250	CAG-1000 abundance in stool	0.0300448	1.0305	-0.0195187	0.0796083	0.234791	GCST90200946	Glutamate to alanine ratio	0.0558548	1.05744	0.00807768	0.103632	0.021944
schizophrenia	mvmr_egger	GCST90032250	CAG-1000 abundance in stool	0.0707872	1.07335	0.00234708	0.139227	0.0426441	GCST90200946	Glutamate to alanine ratio	0.0573486	1.05902	0.00978753	0.10491	0.0181129
schizophrenia	mvmr_median	GCST90032250	CAG-1000 abundance in stool	0.0669589	1.06925	-0.00647512	0.140393	0.0739145	GCST90200946	Glutamate to alanine ratio	0.0564608	1.05809	-0.0123963	0.125318	0.10803
schizophrenia	mvmr_ivw	GCST90032250	CAG-1000 abundance in stool	0.0207252	1.02094	-0.0257352	0.0671856	0.381951	GCST90200948	Adenosine 5'-diphosphate (ADP) to mannitol to sorbitol ratio	-0.0411875	0.959649	-0.0796366	-0.00273827	0.0357686
schizophrenia	mvmr_egger	GCST90032250	CAG-1000 abundance in stool	0.0287704	1.02919	-0.0365454	0.0940862	0.387957	GCST90200948	Adenosine 5'-diphosphate (ADP) to mannitol to sorbitol ratio	-0.0410081	0.959821	-0.0795721	-0.00244414	0.0371434
schizophrenia	mvmr_median	GCST90032250	CAG-1000 abundance in stool	0.0579248	1.05964	-0.0142908	0.13014	0.115926	GCST90200948	Adenosine 5'-diphosphate (ADP) to mannitol to sorbitol ratio	-0.0247762	0.975528	-0.0799902	0.0304377	0.379131
schizophrenia	mvmr_ivw	GCST90032278	CAG-448 sp000433415 abundance in stool	-0.0271457	0.973219	-0.114601	0.0603099	0.542948	GCST90199668	Hexanoylcarnitine levels	-0.085824	0.917756	-0.154841	-0.0168067	0.0147997
schizophrenia	mvmr_egger	GCST90032278	CAG-448 sp000433415 abundance in stool	-0.0938992	0.910375	-0.268134	0.080336	0.290846	GCST90199668	Hexanoylcarnitine levels	-0.0901071	0.913833	-0.159888	-0.0203259	0.0113782
schizophrenia	mvmr_median	GCST90032278	CAG-448 sp000433415 abundance in stool	-0.039557	0.961215	-0.174249	0.0951351	0.564878	GCST90199668	Hexanoylcarnitine levels	-0.0565108	0.945056	-0.141222	0.0282003	0.191045
schizophrenia	mvmr_ivw	GCST90032278	CAG-448 sp000433415 abundance in stool	-0.0125561	0.987522	-0.0970493	0.0719371	0.770853	GCST90199708	Propionylcarnitine (c3) levels	-0.135294	0.873459	-0.212879	-0.0577095	0.000631221
schizophrenia	mvmr_egger	GCST90032278	CAG-448 sp000433415 abundance in stool	-0.0458075	0.955226	-0.219871	0.128256	0.605997	GCST90199708	Propionylcarnitine (c3) levels	-0.133486	0.87504	-0.211851	-0.0551207	0.000842104
schizophrenia	mvmr_median	GCST90032278	CAG-448 sp000433415 abundance in stool	-0.0705691	0.931863	-0.204811	0.063673	0.302858	GCST90199708	Propionylcarnitine (c3) levels	-0.139425	0.869858	-0.248481	-0.0303683	0.0122195
schizophrenia	mvmr_ivw	GCST90032278	CAG-448 sp000433415 abundance in stool	-0.0157426	0.984381	-0.102639	0.0711536	0.722532	GCST90199763	1-methylxanthine levels	0.0672742	1.06959	0.0143288	0.12022	0.0127601
schizophrenia	mvmr_egger	GCST90032278	CAG-448 sp000433415 abundance in stool	-0.0583643	0.943306	-0.227523	0.110795	0.498889	GCST90199763	1-methylxanthine levels	0.0686609	1.07107	0.0153135	0.122008	0.0116499
schizophrenia	mvmr_median	GCST90032278	CAG-448 sp000433415 abundance in stool	-0.0174232	0.982728	-0.152565	0.117719	0.800509	GCST90199763	1-methylxanthine levels	0.0923007	1.09669	0.0154474	0.169154	0.0185769
schizophrenia	mvmr_ivw	GCST90032278	CAG-448 sp000433415 abundance in stool	-0.0227171	0.977539	-0.109518	0.0640841	0.607986	GCST90199817	Indoleacetylglutamine levels	-0.052065	0.949267	-0.098761	-0.00536903	0.0288656
schizophrenia	mvmr_egger	GCST90032278	CAG-448 sp000433415 abundance in stool	-0.0833104	0.920065	-0.268282	0.101661	0.377367	GCST90199817	Indoleacetylglutamine levels	-0.0502594	0.950983	-0.097326	-0.00319278	0.0363564
schizophrenia	mvmr_median	GCST90032278	CAG-448 sp000433415 abundance in stool	-0.0590289	0.94268	-0.192982	0.0749244	0.387757	GCST90199817	Indoleacetylglutamine levels	-0.0421329	0.958742	-0.113567	0.0293017	0.247678
schizophrenia	mvmr_ivw	GCST90032278	CAG-448 sp000433415 abundance in stool	-0.0117079	0.98836	-0.0980313	0.0746154	0.790372	GCST90199834	Gamma-glutamylalanine levels	-0.0425806	0.958313	-0.0845646	-0.000596676	0.0468317
schizophrenia	mvmr_egger	GCST90032278	CAG-448 sp000433415 abundance in stool	-0.0844576	0.919011	-0.206733	0.037818	0.175808	GCST90199834	Gamma-glutamylalanine levels	-0.0463432	0.954714	-0.0883636	-0.00432286	0.0306493
schizophrenia	mvmr_median	GCST90032278	CAG-448 sp000433415 abundance in stool	-0.0469928	0.954094	-0.177609	0.0836236	0.480717	GCST90199834	Gamma-glutamylalanine levels	-0.056164	0.945384	-0.117798	0.00546961	0.0740946
schizophrenia	mvmr_ivw	GCST90032278	CAG-448 sp000433415 abundance in stool	-0.0238889	0.976394	-0.109763	0.061985	0.585593	GCST90200431	Alanine levels	-0.0615688	0.940288	-0.107011	-0.016127	0.00791808
schizophrenia	mvmr_egger	GCST90032278	CAG-448 sp000433415 abundance in stool	-0.0177056	0.98245	-0.141745	0.106333	0.779654	GCST90200431	Alanine levels	-0.0615255	0.940329	-0.107095	-0.0159557	0.00813963
schizophrenia	mvmr_median	GCST90032278	CAG-448 sp000433415 abundance in stool	-0.0602055	0.941571	-0.188808	0.0683966	0.358848	GCST90200431	Alanine levels	-0.0732993	0.929323	-0.139193	-0.00740534	0.0292404
schizophrenia	mvmr_ivw	GCST90032278	CAG-448 sp000433415 abundance in stool	-0.0207667	0.979447	-0.106351	0.0648178	0.634376	GCST90200438	Alpha-ketobutyrate levels	0.086299	1.09013	0.0427886	0.129809	0.000101317
schizophrenia	mvmr_egger	GCST90032278	CAG-448 sp000433415 abundance in stool	-0.0483809	0.952771	-0.170728	0.0739662	0.438312	GCST90200438	Alpha-ketobutyrate levels	0.0866648	1.09053	0.0430619	0.130268	9.79512e-05
schizophrenia	mvmr_median	GCST90032278	CAG-448 sp000433415 abundance in stool	-0.0649263	0.937137	-0.19374	0.0638878	0.32321	GCST90200438	Alpha-ketobutyrate levels	0.0897189	1.09387	0.0254792	0.153959	0.00619388
schizophrenia	mvmr_ivw	GCST90032278	CAG-448 sp000433415 abundance in stool	-0.0273786	0.972993	-0.114349	0.0595921	0.537234	GCST90200512	X-13684 levels	0.100558	1.10579	0.0178503	0.183267	0.0171736
schizophrenia	mvmr_egger	GCST90032278	CAG-448 sp000433415 abundance in stool	-0.116475	0.890053	-0.289043	0.0560938	0.185878	GCST90200512	X-13684 levels	0.105888	1.1117	0.0228633	0.188912	0.0124298
schizophrenia	mvmr_median	GCST90032278	CAG-448 sp000433415 abundance in stool	-0.0312556	0.969228	-0.165539	0.103028	0.648247	GCST90200512	X-13684 levels	0.126793	1.13518	0.021607	0.23198	0.0181487
schizophrenia	mvmr_ivw	GCST90032278	CAG-448 sp000433415 abundance in stool	-0.0241945	0.976096	-0.109822	0.0614334	0.579719	GCST90200604	X-23276 levels	0.049295	1.05053	0.0185044	0.0800855	0.00170188
schizophrenia	mvmr_egger	GCST90032278	CAG-448 sp000433415 abundance in stool	0.0151309	1.01525	-0.110121	0.140383	0.812835	GCST90200604	X-23276 levels	0.0495003	1.05075	0.018681	0.0803196	0.001644
schizophrenia	mvmr_median	GCST90032278	CAG-448 sp000433415 abundance in stool	-0.0543924	0.94706	-0.183178	0.0743931	0.40779	GCST90200604	X-23276 levels	0.0529174	1.05434	0.0081176	0.0977171	0.0206072
schizophrenia	mvmr_ivw	GCST90032278	CAG-448 sp000433415 abundance in stool	-0.0145337	0.985571	-0.100476	0.0714087	0.740306	GCST90200623	X-24241 levels	-0.146225	0.863963	-0.251213	-0.0412372	0.00633731
schizophrenia	mvmr_egger	GCST90032278	CAG-448 sp000433415 abundance in stool	-0.0751549	0.9276	-0.253423	0.103113	0.408641	GCST90200623	X-24241 levels	-0.149727	0.860943	-0.255345	-0.0441104	0.00546051
schizophrenia	mvmr_median	GCST90032278	CAG-448 sp000433415 abundance in stool	-0.0425223	0.958369	-0.17781	0.092765	0.537869	GCST90200623	X-24241 levels	-0.140082	0.869287	-0.290696	0.0105321	0.0683173
schizophrenia	mvmr_ivw	GCST90032278	CAG-448 sp000433415 abundance in stool	-0.013056	0.987029	-0.0961025	0.0699905	0.757982	GCST90200765	Phosphate to alanine ratio	0.0545415	1.05606	0.00669662	0.102386	0.0254639
schizophrenia	mvmr_egger	GCST90032278	CAG-448 sp000433415 abundance in stool	0.0326438	1.03318	-0.0851508	0.150438	0.587024	GCST90200765	Phosphate to alanine ratio	0.0510935	1.05242	0.00285585	0.0993312	0.0378938
schizophrenia	mvmr_median	GCST90032278	CAG-448 sp000433415 abundance in stool	-0.0684139	0.933874	-0.197131	0.0603031	0.297535	GCST90200765	Phosphate to alanine ratio	0.0536903	1.05516	-0.0152202	0.122601	0.126744
schizophrenia	mvmr_ivw	GCST90032278	CAG-448 sp000433415 abundance in stool	-0.0431221	0.957794	-0.127927	0.0416825	0.31895	GCST90200868	Isoleucine to phosphate ratio	-0.0529921	0.948388	-0.0977619	-0.00822234	0.0203448
schizophrenia	mvmr_egger	GCST90032278	CAG-448 sp000433415 abundance in stool	-0.00722191	0.992804	-0.125694	0.11125	0.904898	GCST90200868	Isoleucine to phosphate ratio	-0.0526435	0.948718	-0.0974536	-0.00783336	0.0213019
schizophrenia	mvmr_median	GCST90032278	CAG-448 sp000433415 abundance in stool	-0.0827158	0.920613	-0.209282	0.0438503	0.200225	GCST90200868	Isoleucine to phosphate ratio	-0.0348646	0.965736	-0.0994751	0.029746	0.290229
schizophrenia	mvmr_ivw	GCST90032278	CAG-448 sp000433415 abundance in stool	-0.000746146	0.999254	-0.0860646	0.0845723	0.986324	GCST90200913	Glucose to sucrose ratio	0.0358992	1.03655	0.0031888	0.0686096	0.0314736
schizophrenia	mvmr_egger	GCST90032278	CAG-448 sp000433415 abundance in stool	-0.130646	0.877528	-0.25295	-0.008342	0.0362914	GCST90200913	Glucose to sucrose ratio	0.0349593	1.03558	0.00290394	0.0670146	0.0325557
schizophrenia	mvmr_median	GCST90032278	CAG-448 sp000433415 abundance in stool	-0.0218135	0.978423	-0.150518	0.106891	0.73975	GCST90200913	Glucose to sucrose ratio	0.0445457	1.04555	0.000509638	0.0885818	0.0474069
schizophrenia	mvmr_ivw	GCST90032278	CAG-448 sp000433415 abundance in stool	-0.0274616	0.972912	-0.110907	0.055984	0.518917	GCST90200940	Adenosine 5'-diphosphate (ADP) to EDTA ratio	-0.0382158	0.962505	-0.0698264	-0.00660519	0.0178118
schizophrenia	mvmr_egger	GCST90032278	CAG-448 sp000433415 abundance in stool	-0.035806	0.964827	-0.15786	0.0862483	0.565307	GCST90200940	Adenosine 5'-diphosphate (ADP) to EDTA ratio	-0.0382174	0.962504	-0.0699151	-0.00651971	0.0181229
schizophrenia	mvmr_median	GCST90032278	CAG-448 sp000433415 abundance in stool	-0.0518767	0.949446	-0.180117	0.0763637	0.42786	GCST90200940	Adenosine 5'-diphosphate (ADP) to EDTA ratio	-0.0443503	0.956619	-0.0946788	0.00597819	0.0841403
schizophrenia	mvmr_ivw	GCST90032278	CAG-448 sp000433415 abundance in stool	-0.0296651	0.970771	-0.116091	0.0567611	0.501111	GCST90200946	Glutamate to alanine ratio	0.0648109	1.06696	0.0199303	0.109691	0.00464992
schizophrenia	mvmr_egger	GCST90032278	CAG-448 sp000433415 abundance in stool	-0.0591338	0.942581	-0.184731	0.0664638	0.356117	GCST90200946	Glutamate to alanine ratio	0.0623378	1.06432	0.0167373	0.107938	0.00737641
schizophrenia	mvmr_median	GCST90032278	CAG-448 sp000433415 abundance in stool	-0.0896334	0.914266	-0.218243	0.038976	0.171944	GCST90200946	Glutamate to alanine ratio	0.0810351	1.08441	0.0164198	0.14565	0.0139704
schizophrenia	mvmr_ivw	GCST90032278	CAG-448 sp000433415 abundance in stool	-0.0342983	0.966283	-0.115512	0.0469154	0.40782	GCST90200948	Adenosine 5'-diphosphate (ADP) to mannitol to sorbitol ratio	-0.0411762	0.95966	-0.077909	-0.00444342	0.0280167
schizophrenia	mvmr_egger	GCST90032278	CAG-448 sp000433415 abundance in stool	-0.0638211	0.938173	-0.180753	0.0531103	0.284733	GCST90200948	Adenosine 5'-diphosphate (ADP) to mannitol to sorbitol ratio	-0.0418937	0.958972	-0.07874	-0.00504745	0.0258503
schizophrenia	mvmr_median	GCST90032278	CAG-448 sp000433415 abundance in stool	-0.0450309	0.955968	-0.174225	0.0841629	0.494511	GCST90200948	Adenosine 5'-diphosphate (ADP) to mannitol to sorbitol ratio	-0.0266081	0.973743	-0.0819869	0.0287707	0.34634
schizophrenia	mvmr_ivw	GCST90032316	CHKCI006 sp900018345 abundance in stool	-0.0663653	0.935789	-0.161064	0.0283332	0.16958	GCST90199642	Ribitol levels	0.0588721	1.06064	0.00423048	0.113514	0.0347114
schizophrenia	mvmr_egger	GCST90032316	CHKCI006 sp900018345 abundance in stool	-0.278874	0.756635	-0.503393	-0.0543552	0.0149139	GCST90199642	Ribitol levels	0.0381513	1.03889	-0.0188854	0.0951879	0.189858
schizophrenia	mvmr_median	GCST90032316	CHKCI006 sp900018345 abundance in stool	-0.0377936	0.962912	-0.181588	0.106001	0.606456	GCST90199642	Ribitol levels	0.0641676	1.06627	-0.00247417	0.130809	0.0591338
schizophrenia	mvmr_ivw	GCST90032316	CHKCI006 sp900018345 abundance in stool	-0.0682608	0.934017	-0.164602	0.0280808	0.164927	GCST90199668	Hexanoylcarnitine levels	-0.0915088	0.912553	-0.16265	-0.0203674	0.0116991
schizophrenia	mvmr_egger	GCST90032316	CHKCI006 sp900018345 abundance in stool	-0.213939	0.807398	-0.442164	0.0142865	0.0661695	GCST90199668	Hexanoylcarnitine levels	-0.116149	0.890342	-0.195036	-0.0372624	0.00390473
schizophrenia	mvmr_median	GCST90032316	CHKCI006 sp900018345 abundance in stool	-0.0347822	0.965816	-0.17635	0.106785	0.630125	GCST90199668	Hexanoylcarnitine levels	-0.0553868	0.946119	-0.138924	0.0281508	0.193777
schizophrenia	mvmr_ivw	GCST90032316	CHKCI006 sp900018345 abundance in stool	-0.0613568	0.940488	-0.157415	0.0347017	0.2106	GCST90199708	Propionylcarnitine (c3) levels	-0.101356	0.903611	-0.190324	-0.0123891	0.0255556
schizophrenia	mvmr_egger	GCST90032316	CHKCI006 sp900018345 abundance in stool	-0.189214	0.827609	-0.399285	0.020857	0.0775019	GCST90199708	Propionylcarnitine (c3) levels	-0.102192	0.902856	-0.190653	-0.0137312	0.0235621
schizophrenia	mvmr_median	GCST90032316	CHKCI006 sp900018345 abundance in stool	-0.0310558	0.969421	-0.173599	0.111487	0.669367	GCST90199708	Propionylcarnitine (c3) levels	-0.112684	0.893433	-0.23561	0.0102411	0.0723871
schizophrenia	mvmr_ivw	GCST90032316	CHKCI006 sp900018345 abundance in stool	-0.0663202	0.935831	-0.161607	0.0289667	0.172522	GCST90199817	Indoleacetylglutamine levels	-0.11209	0.893964	-0.203777	-0.0204021	0.016571
schizophrenia	mvmr_egger	GCST90032316	CHKCI006 sp900018345 abundance in stool	-0.221943	0.800961	-0.454715	0.0108297	0.0616538	GCST90199817	Indoleacetylglutamine levels	-0.0837711	0.919642	-0.182645	0.0151033	0.0967987
schizophrenia	mvmr_median	GCST90032316	CHKCI006 sp900018345 abundance in stool	-0.0404834	0.960325	-0.18335	0.102383	0.57863	GCST90199817	Indoleacetylglutamine levels	-0.0846421	0.918841	-0.207997	0.0387124	0.178668
schizophrenia	mvmr_ivw	GCST90032316	CHKCI006 sp900018345 abundance in stool	-0.0537712	0.947649	-0.148113	0.0405709	0.263951	GCST90199834	Gamma-glutamylalanine levels	-0.0445024	0.956473	-0.0873313	-0.0016734	0.0416959
schizophrenia	mvmr_egger	GCST90032316	CHKCI006 sp900018345 abundance in stool	-0.135062	0.873662	-0.271306	0.00118285	0.0520224	GCST90199834	Gamma-glutamylalanine levels	-0.0457291	0.955301	-0.0883512	-0.00310698	0.03548
schizophrenia	mvmr_median	GCST90032316	CHKCI006 sp900018345 abundance in stool	-0.0381174	0.9626	-0.174398	0.0981634	0.583557	GCST90199834	Gamma-glutamylalanine levels	-0.0561871	0.945362	-0.117852	0.00547811	0.0741238
schizophrenia	mvmr_ivw	GCST90032316	CHKCI006 sp900018345 abundance in stool	-0.0671001	0.935102	-0.163179	0.0289792	0.17106	GCST90200190	Dodecadienoate (12:2) levels	-0.117751	0.888918	-0.230702	-0.0047995	0.0410281
schizophrenia	mvmr_egger	GCST90032316	CHKCI006 sp900018345 abundance in stool	-0.253974	0.775712	-0.459625	-0.0483226	0.0154991	GCST90200190	Dodecadienoate (12:2) levels	-0.123165	0.884118	-0.233789	-0.0125413	0.0290975
schizophrenia	mvmr_median	GCST90032316	CHKCI006 sp900018345 abundance in stool	-0.0275058	0.972869	-0.168897	0.113885	0.702991	GCST90200190	Dodecadienoate (12:2) levels	-0.0814154	0.921811	-0.235708	0.0728769	0.301036
schizophrenia	mvmr_ivw	GCST90032316	CHKCI006 sp900018345 abundance in stool	-0.0522137	0.949126	-0.146112	0.0416844	0.275769	GCST90200431	Alanine levels	-0.0563098	0.945246	-0.103474	-0.00914566	0.0192826
schizophrenia	mvmr_egger	GCST90032316	CHKCI006 sp900018345 abundance in stool	-0.10528	0.900073	-0.243309	0.032749	0.13493	GCST90200431	Alanine levels	-0.0526663	0.948696	-0.100331	-0.00500171	0.0303392
schizophrenia	mvmr_median	GCST90032316	CHKCI006 sp900018345 abundance in stool	-0.0345128	0.966076	-0.166921	0.0978954	0.60944	GCST90200431	Alanine levels	-0.0870333	0.916647	-0.156681	-0.017386	0.0143163
schizophrenia	mvmr_ivw	GCST90032316	CHKCI006 sp900018345 abundance in stool	-0.059909	0.94185	-0.150271	0.0304527	0.193794	GCST90200433	Cytosine levels	-0.0462228	0.954829	-0.0892077	-0.00323779	0.035066
schizophrenia	mvmr_egger	GCST90032316	CHKCI006 sp900018345 abundance in stool	-0.0925248	0.911627	-0.224253	0.0392035	0.168617	GCST90200433	Cytosine levels	-0.0445638	0.956415	-0.0879087	-0.00121896	0.043896
schizophrenia	mvmr_median	GCST90032316	CHKCI006 sp900018345 abundance in stool	-0.0331042	0.967438	-0.167701	0.101492	0.629766	GCST90200433	Cytosine levels	-0.0210724	0.979148	-0.0865682	0.0444235	0.528309
schizophrenia	mvmr_ivw	GCST90032316	CHKCI006 sp900018345 abundance in stool	-0.069054	0.933276	-0.163409	0.0253015	0.151459	GCST90200438	Alpha-ketobutyrate levels	0.0814858	1.0849	0.0377676	0.125204	0.000259037
schizophrenia	mvmr_egger	GCST90032316	CHKCI006 sp900018345 abundance in stool	-0.081778	0.921477	-0.214044	0.0504884	0.225585	GCST90200438	Alpha-ketobutyrate levels	0.081434	1.08484	0.0375776	0.12529	0.000273353
schizophrenia	mvmr_median	GCST90032316	CHKCI006 sp900018345 abundance in stool	-0.034087	0.966487	-0.168703	0.100529	0.619686	GCST90200438	Alpha-ketobutyrate levels	0.0860404	1.08985	0.0202576	0.151823	0.0103614
schizophrenia	mvmr_ivw	GCST90032316	CHKCI006 sp900018345 abundance in stool	-0.061176	0.940658	-0.154984	0.0326323	0.20119	GCST90200604	X-23276 levels	0.0519098	1.05328	0.0166008	0.0872188	0.00395841
schizophrenia	mvmr_egger	GCST90032316	CHKCI006 sp900018345 abundance in stool	-0.124433	0.882997	-0.262668	0.0138017	0.0776854	GCST90200604	X-23276 levels	0.052908	1.05433	0.017619	0.0881971	0.00329776
schizophrenia	mvmr_median	GCST90032316	CHKCI006 sp900018345 abundance in stool	-0.0541921	0.94725	-0.190035	0.0816508	0.434278	GCST90200604	X-23276 levels	0.0519294	1.0533	0.00100237	0.102856	0.045658
schizophrenia	mvmr_ivw	GCST90032316	CHKCI006 sp900018345 abundance in stool	-0.0520834	0.94925	-0.14597	0.041803	0.276909	GCST90200868	Isoleucine to phosphate ratio	-0.050993	0.950285	-0.0990302	-0.00295568	0.0374744
schizophrenia	mvmr_egger	GCST90032316	CHKCI006 sp900018345 abundance in stool	-0.135685	0.873117	-0.265113	-0.00625817	0.0399047	GCST90200868	Isoleucine to phosphate ratio	-0.0513398	0.949956	-0.0990346	-0.00364491	0.0348801
schizophrenia	mvmr_median	GCST90032316	CHKCI006 sp900018345 abundance in stool	-0.0221126	0.97813	-0.156991	0.112766	0.747964	GCST90200868	Isoleucine to phosphate ratio	-0.0241464	0.976143	-0.094695	0.0464023	0.50233
schizophrenia	mvmr_ivw	GCST90032316	CHKCI006 sp900018345 abundance in stool	-0.063655	0.938329	-0.156945	0.0296346	0.181106	GCST90200913	Glucose to sucrose ratio	0.0408294	1.04167	0.00793502	0.0737238	0.0149842
schizophrenia	mvmr_egger	GCST90032316	CHKCI006 sp900018345 abundance in stool	-0.0608169	0.940996	-0.196906	0.0752721	0.38109	GCST90200913	Glucose to sucrose ratio	0.0407494	1.04159	0.00762477	0.073874	0.0159037
schizophrenia	mvmr_median	GCST90032316	CHKCI006 sp900018345 abundance in stool	-0.0433957	0.957532	-0.1772	0.0904084	0.524998	GCST90200913	Glucose to sucrose ratio	0.0450015	1.04603	-2.56934e-05	0.0900287	0.0501309
schizophrenia	mvmr_ivw	GCST90032316	CHKCI006 sp900018345 abundance in stool	-0.0844303	0.919036	-0.17452	0.00565922	0.066233	GCST90200940	Adenosine 5'-diphosphate (ADP) to EDTA ratio	-0.0495561	0.951652	-0.0817809	-0.0173314	0.00257753
schizophrenia	mvmr_egger	GCST90032316	CHKCI006 sp900018345 abundance in stool	-0.0640785	0.937931	-0.194543	0.0663862	0.335724	GCST90200940	Adenosine 5'-diphosphate (ADP) to EDTA ratio	-0.0494607	0.951743	-0.0817764	-0.017145	0.0027014
schizophrenia	mvmr_median	GCST90032316	CHKCI006 sp900018345 abundance in stool	-0.0415294	0.959321	-0.174573	0.0915143	0.54067	GCST90200940	Adenosine 5'-diphosphate (ADP) to EDTA ratio	-0.0533766	0.948023	-0.103218	-0.00353522	0.0358184
schizophrenia	mvmr_ivw	GCST90032316	CHKCI006 sp900018345 abundance in stool	-0.0629514	0.938989	-0.158323	0.0324204	0.195769	GCST90200946	Glutamate to alanine ratio	0.0587015	1.06046	0.0118806	0.105523	0.0139988
schizophrenia	mvmr_egger	GCST90032316	CHKCI006 sp900018345 abundance in stool	-0.0555363	0.945978	-0.19221	0.081137	0.425789	GCST90200946	Glutamate to alanine ratio	0.0582112	1.05994	0.0107975	0.105625	0.0161147
schizophrenia	mvmr_median	GCST90032316	CHKCI006 sp900018345 abundance in stool	-0.0300637	0.970384	-0.164323	0.104196	0.660749	GCST90200946	Glutamate to alanine ratio	0.0527532	1.05417	-0.0163223	0.121829	0.134437
schizophrenia	mvmr_ivw	GCST90032317	Chloroflexales abundance in stool	-0.0310608	0.969417	-0.258367	0.196245	0.788834	GCST90199642	Ribitol levels	0.0556754	1.05725	0.000422829	0.110928	0.0482724
schizophrenia	mvmr_egger	GCST90032317	Chloroflexales abundance in stool	-0.31522	0.729628	-0.835993	0.205552	0.235482	GCST90199642	Ribitol levels	0.0621115	1.06408	0.00597865	0.118244	0.0301041
schizophrenia	mvmr_median	GCST90032317	Chloroflexales abundance in stool	-0.0384179	0.962311	-0.376271	0.299435	0.823636	GCST90199642	Ribitol levels	0.0618203	1.06377	-0.00523443	0.128875	0.0707677
schizophrenia	mvmr_ivw	GCST90032317	Chloroflexales abundance in stool	-0.0294174	0.971011	-0.264904	0.20607	0.806579	GCST90199668	Hexanoylcarnitine levels	-0.0745256	0.928184	-0.14863	-0.000421201	0.048712
schizophrenia	mvmr_egger	GCST90032317	Chloroflexales abundance in stool	-0.273505	0.760708	-0.806669	0.259658	0.314688	GCST90199668	Hexanoylcarnitine levels	-0.0860679	0.917532	-0.163548	-0.00858834	0.0294642
schizophrenia	mvmr_median	GCST90032317	Chloroflexales abundance in stool	0.0229452	1.02321	-0.315617	0.361507	0.894327	GCST90199668	Hexanoylcarnitine levels	-0.060904	0.940914	-0.144787	0.0229792	0.154723
schizophrenia	mvmr_ivw	GCST90032317	Chloroflexales abundance in stool	-0.0175133	0.982639	-0.250093	0.215067	0.88267	GCST90199708	Propionylcarnitine (c3) levels	-0.0906984	0.913293	-0.179931	-0.00146567	0.0463539
schizophrenia	mvmr_egger	GCST90032317	Chloroflexales abundance in stool	-0.33457	0.715645	-0.863876	0.194735	0.21539	GCST90199708	Propionylcarnitine (c3) levels	-0.107955	0.897668	-0.200515	-0.0153955	0.0222562
schizophrenia	mvmr_median	GCST90032317	Chloroflexales abundance in stool	0.0163622	1.0165	-0.323318	0.356042	0.924783	GCST90199708	Propionylcarnitine (c3) levels	-0.0582178	0.943444	-0.186923	0.0704876	0.375317
schizophrenia	mvmr_ivw	GCST90032317	Chloroflexales abundance in stool	-0.0270284	0.973334	-0.257569	0.203512	0.818259	GCST90199763	1-methylxanthine levels	0.0967552	1.10159	0.0148346	0.178676	0.0206193
schizophrenia	mvmr_egger	GCST90032317	Chloroflexales abundance in stool	-0.361199	0.69684	-0.854088	0.131689	0.150916	GCST90199763	1-methylxanthine levels	0.106896	1.11282	0.0245133	0.189278	0.0109854
schizophrenia	mvmr_median	GCST90032317	Chloroflexales abundance in stool	0.0119521	1.01202	-0.32194	0.345844	0.944067	GCST90199763	1-methylxanthine levels	0.0928168	1.09726	-0.000169344	0.185803	0.0504187
schizophrenia	mvmr_ivw	GCST90032317	Chloroflexales abundance in stool	0.0106205	1.01068	-0.215385	0.236626	0.926616	GCST90199834	Gamma-glutamylalanine levels	-0.0434752	0.957456	-0.0866449	-0.000305465	0.0484008
schizophrenia	mvmr_egger	GCST90032317	Chloroflexales abundance in stool	-0.0143155	0.985786	-0.358612	0.329981	0.93505	GCST90199834	Gamma-glutamylalanine levels	-0.0436537	0.957285	-0.0869923	-0.000315211	0.0483568
schizophrenia	mvmr_median	GCST90032317	Chloroflexales abundance in stool	0.0445907	1.0456	-0.286423	0.375605	0.79176	GCST90199834	Gamma-glutamylalanine levels	-0.0613646	0.94048	-0.12233	-0.000398921	0.0485196
schizophrenia	mvmr_ivw	GCST90032317	Chloroflexales abundance in stool	-0.0291737	0.971248	-0.258988	0.20064	0.803509	GCST90200190	Dodecadienoate (12:2) levels	-0.13997	0.869384	-0.263097	-0.016843	0.0258756
schizophrenia	mvmr_egger	GCST90032317	Chloroflexales abundance in stool	-0.33862	0.712753	-0.854151	0.17691	0.197962	GCST90200190	Dodecadienoate (12:2) levels	-0.156536	0.855101	-0.281599	-0.0314724	0.0141595
schizophrenia	mvmr_median	GCST90032317	Chloroflexales abundance in stool	0.0995569	1.10468	-0.238962	0.438076	0.564334	GCST90200190	Dodecadienoate (12:2) levels	-0.162506	0.850011	-0.317249	-0.00776312	0.0395622
schizophrenia	mvmr_ivw	GCST90032317	Chloroflexales abundance in stool	-0.0319086	0.968595	-0.268756	0.204938	0.79174	GCST90200201	6-bromotryptophan levels	-0.0949722	0.909398	-0.169738	-0.0202066	0.0127859
schizophrenia	mvmr_egger	GCST90032317	Chloroflexales abundance in stool	-0.397589	0.671938	-0.939489	0.144311	0.15043	GCST90200201	6-bromotryptophan levels	-0.0990852	0.905666	-0.173556	-0.0246143	0.00911324
schizophrenia	mvmr_median	GCST90032317	Chloroflexales abundance in stool	0.0158145	1.01594	-0.321988	0.353617	0.926891	GCST90200201	6-bromotryptophan levels	-0.135686	0.873117	-0.245274	-0.026098	0.0152359
schizophrenia	mvmr_ivw	GCST90032317	Chloroflexales abundance in stool	-0.0124759	0.987602	-0.238268	0.213316	0.913761	GCST90200431	Alanine levels	-0.0536746	0.94774	-0.101311	-0.00603803	0.0272169
schizophrenia	mvmr_egger	GCST90032317	Chloroflexales abundance in stool	-0.0426498	0.958247	-0.390369	0.305069	0.810019	GCST90200431	Alanine levels	-0.0530752	0.948309	-0.101131	-0.00501982	0.0304107
schizophrenia	mvmr_median	GCST90032317	Chloroflexales abundance in stool	-0.0506079	0.950651	-0.376258	0.275042	0.760678	GCST90200431	Alanine levels	-0.0719347	0.930592	-0.14091	-0.00295942	0.0409479
schizophrenia	mvmr_ivw	GCST90032317	Chloroflexales abundance in stool	-0.0532767	0.948118	-0.27947	0.172916	0.644337	GCST90200438	Alpha-ketobutyrate levels	0.0793064	1.08254	0.0343633	0.124249	0.000543106
schizophrenia	mvmr_egger	GCST90032317	Chloroflexales abundance in stool	0.0915619	1.09588	-0.254166	0.43729	0.60371	GCST90200438	Alpha-ketobutyrate levels	0.0801742	1.08348	0.0352279	0.12512	0.000472035
schizophrenia	mvmr_median	GCST90032317	Chloroflexales abundance in stool	-0.0668551	0.935331	-0.391917	0.258207	0.686872	GCST90200438	Alpha-ketobutyrate levels	0.0813128	1.08471	0.0143132	0.148312	0.0173751
schizophrenia	mvmr_ivw	GCST90032317	Chloroflexales abundance in stool	-0.0333867	0.967165	-0.266686	0.199912	0.779106	GCST90200512	X-13684 levels	0.0944493	1.09905	0.00575568	0.183143	0.0368742
schizophrenia	mvmr_egger	GCST90032317	Chloroflexales abundance in stool	-0.216181	0.80559	-0.714561	0.2822	0.395232	GCST90200512	X-13684 levels	0.09264	1.09707	0.0036609	0.181619	0.0412902
schizophrenia	mvmr_median	GCST90032317	Chloroflexales abundance in stool	-0.0341484	0.966428	-0.37352	0.305223	0.843658	GCST90200512	X-13684 levels	0.0729066	1.07563	-0.0397288	0.185542	0.204568
schizophrenia	mvmr_ivw	GCST90032317	Chloroflexales abundance in stool	-0.0183165	0.98185	-0.240653	0.20402	0.871727	GCST90200604	X-23276 levels	0.056462	1.05809	0.0213124	0.0916115	0.00164188
schizophrenia	mvmr_egger	GCST90032317	Chloroflexales abundance in stool	-0.41257	0.661947	-0.76505	-0.0600892	0.0217854	GCST90200604	X-23276 levels	0.0540549	1.05554	0.0195527	0.0885572	0.00213567
schizophrenia	mvmr_median	GCST90032317	Chloroflexales abundance in stool	0.0234687	1.02375	-0.29926	0.346197	0.886663	GCST90200604	X-23276 levels	0.0598478	1.06167	0.00814823	0.111547	0.0232763
schizophrenia	mvmr_ivw	GCST90032317	Chloroflexales abundance in stool	-0.0169397	0.983203	-0.239802	0.205923	0.881573	GCST90200868	Isoleucine to phosphate ratio	-0.0574644	0.944155	-0.105453	-0.00947569	0.0189267
schizophrenia	mvmr_egger	GCST90032317	Chloroflexales abundance in stool	-0.137373	0.871645	-0.468473	0.193726	0.416109	GCST90200868	Isoleucine to phosphate ratio	-0.0573691	0.944245	-0.105368	-0.00937048	0.0191501
schizophrenia	mvmr_median	GCST90032317	Chloroflexales abundance in stool	0.0493965	1.05064	-0.274104	0.372897	0.764731	GCST90200868	Isoleucine to phosphate ratio	-0.0307739	0.969695	-0.101905	0.0403568	0.396462
schizophrenia	mvmr_ivw	GCST90032317	Chloroflexales abundance in stool	-0.0327025	0.967826	-0.257689	0.192284	0.775731	GCST90200913	Glucose to sucrose ratio	0.0410554	1.04191	0.00783129	0.0742796	0.0154375
schizophrenia	mvmr_egger	GCST90032317	Chloroflexales abundance in stool	-0.0651129	0.936962	-0.407165	0.276939	0.709076	GCST90200913	Glucose to sucrose ratio	0.0408136	1.04166	0.00743751	0.0741896	0.0165425
schizophrenia	mvmr_median	GCST90032317	Chloroflexales abundance in stool	-0.0421982	0.95868	-0.363296	0.2789	0.796735	GCST90200913	Glucose to sucrose ratio	0.0456801	1.04674	0.000477108	0.0908831	0.0476304
schizophrenia	mvmr_ivw	GCST90032317	Chloroflexales abundance in stool	-0.0388344	0.96191	-0.257506	0.179838	0.727785	GCST90200940	Adenosine 5'-diphosphate (ADP) to EDTA ratio	-0.0416836	0.959173	-0.0749103	-0.00845683	0.0139398
schizophrenia	mvmr_egger	GCST90032317	Chloroflexales abundance in stool	-0.253231	0.776288	-0.588122	0.08166	0.138328	GCST90200940	Adenosine 5'-diphosphate (ADP) to EDTA ratio	-0.0449258	0.956068	-0.0782058	-0.0116458	0.00814932
schizophrenia	mvmr_median	GCST90032317	Chloroflexales abundance in stool	0.0422441	1.04315	-0.280438	0.364926	0.797495	GCST90200940	Adenosine 5'-diphosphate (ADP) to EDTA ratio	-0.0511229	0.950162	-0.101204	-0.00104141	0.0454226
schizophrenia	mvmr_ivw	GCST90032317	Chloroflexales abundance in stool	-0.0235754	0.9767	-0.249184	0.202033	0.837721	GCST90200946	Glutamate to alanine ratio	0.0602649	1.06212	0.0132236	0.107306	0.0120417
schizophrenia	mvmr_egger	GCST90032317	Chloroflexales abundance in stool	-0.183919	0.832003	-0.539626	0.171788	0.310867	GCST90200946	Glutamate to alanine ratio	0.0612816	1.0632	0.0142505	0.108313	0.0106544
schizophrenia	mvmr_median	GCST90032317	Chloroflexales abundance in stool	0.0369848	1.03768	-0.285571	0.359541	0.822187	GCST90200946	Glutamate to alanine ratio	0.0737263	1.07651	0.00344661	0.144006	0.0397745
schizophrenia	mvmr_ivw	GCST90032317	Chloroflexales abundance in stool	-0.051952	0.949374	-0.264523	0.160619	0.63193	GCST90200948	Adenosine 5'-diphosphate (ADP) to mannitol to sorbitol ratio	-0.0483388	0.952811	-0.0856812	-0.0109965	0.0111766
schizophrenia	mvmr_egger	GCST90032317	Chloroflexales abundance in stool	-0.0542185	0.947225	-0.376689	0.268252	0.741749	GCST90200948	Adenosine 5'-diphosphate (ADP) to mannitol to sorbitol ratio	-0.0483758	0.952776	-0.086042	-0.0107096	0.0118278
schizophrenia	mvmr_median	GCST90032317	Chloroflexales abundance in stool	-0.0112153	0.988847	-0.336328	0.313898	0.946094	GCST90200948	Adenosine 5'-diphosphate (ADP) to mannitol to sorbitol ratio	-0.0581608	0.943498	-0.113138	-0.00318354	0.0381296
schizophrenia	mvmr_ivw	GCST90032318	Chromatiales abundance in stool	-0.0742979	0.928395	-0.381342	0.232746	0.635308	GCST90199668	Hexanoylcarnitine levels	-0.0854001	0.918145	-0.166041	-0.00475883	0.0379286
schizophrenia	mvmr_egger	GCST90032318	Chromatiales abundance in stool	0.0176517	1.01781	-0.655111	0.690414	0.958987	GCST90199668	Hexanoylcarnitine levels	-0.0817073	0.921542	-0.166258	0.00284333	0.058218
schizophrenia	mvmr_median	GCST90032318	Chromatiales abundance in stool	-0.224615	0.798824	-0.646132	0.196903	0.296296	GCST90199668	Hexanoylcarnitine levels	-0.0561321	0.945414	-0.134835	0.0225707	0.16215
schizophrenia	mvmr_ivw	GCST90032318	Chromatiales abundance in stool	-0.069717	0.932658	-0.373247	0.233813	0.652581	GCST90199708	Propionylcarnitine (c3) levels	-0.103385	0.901779	-0.200062	-0.00670868	0.0360847
schizophrenia	mvmr_egger	GCST90032318	Chromatiales abundance in stool	0.181741	1.1993	-0.510163	0.873645	0.606679	GCST90199708	Propionylcarnitine (c3) levels	-0.0889899	0.914855	-0.192201	0.0142216	0.0910473
schizophrenia	mvmr_median	GCST90032318	Chromatiales abundance in stool	-0.210644	0.810063	-0.632592	0.211305	0.327853	GCST90199708	Propionylcarnitine (c3) levels	-0.0538084	0.947614	-0.177838	0.0702214	0.395158
schizophrenia	mvmr_ivw	GCST90032318	Chromatiales abundance in stool	-0.0705072	0.931921	-0.375525	0.23451	0.650505	GCST90199763	1-methylxanthine levels	0.0911969	1.09548	0.00255845	0.179835	0.043744
schizophrenia	mvmr_egger	GCST90032318	Chromatiales abundance in stool	0.193215	1.21314	-0.427748	0.814177	0.541961	GCST90199763	1-methylxanthine levels	0.0956527	1.10038	0.00649962	0.184806	0.0354786
schizophrenia	mvmr_median	GCST90032318	Chromatiales abundance in stool	-0.231463	0.793372	-0.656519	0.193593	0.285839	GCST90199763	1-methylxanthine levels	0.0933404	1.09784	0.00184842	0.184832	0.0455476
schizophrenia	mvmr_ivw	GCST90032318	Chromatiales abundance in stool	-0.0635289	0.938447	-0.367018	0.23996	0.681603	GCST90199817	Indoleacetylglutamine levels	-0.106233	0.899215	-0.20714	-0.0053266	0.0390722
schizophrenia	mvmr_egger	GCST90032318	Chromatiales abundance in stool	0.245663	1.27847	-0.445247	0.936574	0.48587	GCST90199817	Indoleacetylglutamine levels	-0.116931	0.889646	-0.220124	-0.0137382	0.0263581
schizophrenia	mvmr_median	GCST90032318	Chromatiales abundance in stool	-0.191981	0.825323	-0.616027	0.232065	0.374893	GCST90199817	Indoleacetylglutamine levels	-0.118168	0.888547	-0.238705	0.00236868	0.0546752
schizophrenia	mvmr_ivw	GCST90032318	Chromatiales abundance in stool	-0.0988224	0.905904	-0.383621	0.185976	0.496448	GCST90199834	Gamma-glutamylalanine levels	-0.0552099	0.946286	-0.0999772	-0.0104426	0.0156423
schizophrenia	mvmr_egger	GCST90032318	Chromatiales abundance in stool	0.0740334	1.07684	-0.344189	0.492256	0.728628	GCST90199834	Gamma-glutamylalanine levels	-0.0552791	0.946221	-0.100016	-0.0105419	0.0154433
schizophrenia	mvmr_median	GCST90032318	Chromatiales abundance in stool	-0.197746	0.820578	-0.613156	0.217663	0.350821	GCST90199834	Gamma-glutamylalanine levels	-0.0616959	0.940169	-0.122842	-0.000550182	0.0479739
schizophrenia	mvmr_ivw	GCST90032318	Chromatiales abundance in stool	-0.0746151	0.928101	-0.387209	0.237978	0.639901	GCST90200201	6-bromotryptophan levels	-0.082999	0.920352	-0.164044	-0.00195429	0.0447256
schizophrenia	mvmr_egger	GCST90032318	Chromatiales abundance in stool	0.179413	1.19652	-0.488904	0.847731	0.598775	GCST90200201	6-bromotryptophan levels	-0.0866647	0.916985	-0.168289	-0.00504073	0.0374337
schizophrenia	mvmr_median	GCST90032318	Chromatiales abundance in stool	-0.175265	0.839234	-0.60306	0.252529	0.421982	GCST90200201	6-bromotryptophan levels	-0.11752	0.889122	-0.221899	-0.0131414	0.0273333
schizophrenia	mvmr_ivw	GCST90032318	Chromatiales abundance in stool	-0.0864158	0.917213	-0.369652	0.196821	0.549849	GCST90200431	Alanine levels	-0.0667723	0.935408	-0.115758	-0.0177866	0.00754853
schizophrenia	mvmr_egger	GCST90032318	Chromatiales abundance in stool	0.00797456	1.00801	-0.408293	0.424242	0.970048	GCST90200431	Alanine levels	-0.0678127	0.934435	-0.117002	-0.0186233	0.00689213
schizophrenia	mvmr_median	GCST90032318	Chromatiales abundance in stool	-0.243747	0.783686	-0.653395	0.165901	0.243529	GCST90200431	Alanine levels	-0.0826303	0.920691	-0.150604	-0.0146564	0.0171923
schizophrenia	mvmr_ivw	GCST90032318	Chromatiales abundance in stool	-0.108561	0.897124	-0.392601	0.175478	0.453792	GCST90200438	Alpha-ketobutyrate levels	0.0827143	1.08623	0.0359841	0.129444	0.000521987
schizophrenia	mvmr_egger	GCST90032318	Chromatiales abundance in stool	0.0884726	1.0925	-0.326197	0.503142	0.675822	GCST90200438	Alpha-ketobutyrate levels	0.0756821	1.07862	0.0278054	0.123559	0.00194662
schizophrenia	mvmr_median	GCST90032318	Chromatiales abundance in stool	-0.261678	0.769759	-0.674049	0.150693	0.213598	GCST90200438	Alpha-ketobutyrate levels	0.0868508	1.09073	0.0212592	0.152442	0.00945311
schizophrenia	mvmr_ivw	GCST90032318	Chromatiales abundance in stool	-0.0691906	0.933149	-0.350845	0.212463	0.630175	GCST90200604	X-23276 levels	0.0478476	1.04901	0.0106777	0.0850174	0.0116359
schizophrenia	mvmr_egger	GCST90032318	Chromatiales abundance in stool	0.194011	1.21411	-0.242681	0.630704	0.383884	GCST90200604	X-23276 levels	0.0418845	1.04277	0.00409565	0.0796734	0.0298263
schizophrenia	mvmr_median	GCST90032318	Chromatiales abundance in stool	-0.193093	0.824405	-0.597026	0.21084	0.348796	GCST90200604	X-23276 levels	0.0559988	1.0576	0.00399835	0.107999	0.034801
schizophrenia	mvmr_ivw	GCST90032318	Chromatiales abundance in stool	0.0252635	1.02559	-0.257057	0.307584	0.860775	GCST90200913	Glucose to sucrose ratio	0.0424685	1.04338	0.00765072	0.0772862	0.0168191
schizophrenia	mvmr_egger	GCST90032318	Chromatiales abundance in stool	0.0331949	1.03375	-0.387571	0.453961	0.877117	GCST90200913	Glucose to sucrose ratio	0.0424196	1.04333	0.00744293	0.0773963	0.0174523
schizophrenia	mvmr_median	GCST90032318	Chromatiales abundance in stool	-0.0354603	0.965161	-0.442303	0.371383	0.864358	GCST90200913	Glucose to sucrose ratio	0.0454337	1.04648	0.00141944	0.089448	0.0430554
schizophrenia	mvmr_ivw	GCST90032318	Chromatiales abundance in stool	-0.0331055	0.967436	-0.310632	0.244421	0.81514	GCST90200940	Adenosine 5'-diphosphate (ADP) to EDTA ratio	-0.0415903	0.959263	-0.0767087	-0.00647191	0.0202781
schizophrenia	mvmr_egger	GCST90032318	Chromatiales abundance in stool	0.0630706	1.0651	-0.349363	0.475504	0.764388	GCST90200940	Adenosine 5'-diphosphate (ADP) to EDTA ratio	-0.0420583	0.958814	-0.0772722	-0.00684437	0.0192366
schizophrenia	mvmr_median	GCST90032318	Chromatiales abundance in stool	-0.234917	0.790636	-0.644196	0.174361	0.260597	GCST90200940	Adenosine 5'-diphosphate (ADP) to EDTA ratio	-0.0564823	0.945083	-0.106819	-0.00614595	0.0278587
schizophrenia	mvmr_ivw	GCST90032318	Chromatiales abundance in stool	-0.0331963	0.967349	-0.320462	0.254069	0.820818	GCST90200946	Glutamate to alanine ratio	0.0655602	1.06776	0.0171417	0.113979	0.00795784
schizophrenia	mvmr_egger	GCST90032318	Chromatiales abundance in stool	-0.222767	0.800301	-0.647302	0.201768	0.303735	GCST90200946	Glutamate to alanine ratio	0.0607054	1.06259	0.0116858	0.109725	0.0152158
schizophrenia	mvmr_median	GCST90032318	Chromatiales abundance in stool	-0.0707581	0.931687	-0.480892	0.339375	0.735256	GCST90200946	Glutamate to alanine ratio	0.0787699	1.08196	0.0108005	0.146739	0.0231224
schizophrenia	mvmr_ivw	GCST90032376	Eubacterium R sp000431535 abundance in stool	0.0874116	1.09135	0.0352636	0.13956	0.00101862	GCST90199642	Ribitol levels	0.0517212	1.05308	0.000756307	0.102686	0.0466958
schizophrenia	mvmr_egger	GCST90032376	Eubacterium R sp000431535 abundance in stool	-0.00541529	0.994599	-0.112736	0.101906	0.92122	GCST90199642	Ribitol levels	0.0666605	1.06893	0.0136626	0.119658	0.0136924
schizophrenia	mvmr_median	GCST90032376	Eubacterium R sp000431535 abundance in stool	0.112395	1.11896	0.0290364	0.195754	0.00822532	GCST90199642	Ribitol levels	0.0624412	1.06443	-0.00236131	0.127244	0.0589527
schizophrenia	mvmr_ivw	GCST90032376	Eubacterium R sp000431535 abundance in stool	0.0878221	1.09179	0.0344224	0.141222	0.00126682	GCST90199668	Hexanoylcarnitine levels	-0.0689561	0.933368	-0.134422	-0.00348987	0.0389755
schizophrenia	mvmr_egger	GCST90032376	Eubacterium R sp000431535 abundance in stool	-0.012472	0.987605	-0.115993	0.0910487	0.813329	GCST90199668	Hexanoylcarnitine levels	-0.0553184	0.946184	-0.120969	0.0103322	0.0986363
schizophrenia	mvmr_median	GCST90032376	Eubacterium R sp000431535 abundance in stool	0.119958	1.12745	0.0376165	0.2023	0.00429903	GCST90199668	Hexanoylcarnitine levels	-0.0540986	0.947339	-0.132543	0.0243453	0.176477
schizophrenia	mvmr_ivw	GCST90032376	Eubacterium R sp000431535 abundance in stool	0.0857672	1.08955	0.0337132	0.137821	0.00124071	GCST90199763	1-methylxanthine levels	0.105137	1.11086	0.0344798	0.175794	0.00354098
schizophrenia	mvmr_egger	GCST90032376	Eubacterium R sp000431535 abundance in stool	-0.0141127	0.985986	-0.114844	0.0866186	0.783627	GCST90199763	1-methylxanthine levels	0.108681	1.11481	0.0379579	0.179405	0.00259625
schizophrenia	mvmr_median	GCST90032376	Eubacterium R sp000431535 abundance in stool	0.11873	1.12607	0.0351704	0.202289	0.00535413	GCST90199763	1-methylxanthine levels	0.0929469	1.0974	0.00586423	0.18003	0.036443
schizophrenia	mvmr_ivw	GCST90032376	Eubacterium R sp000431535 abundance in stool	0.0825327	1.08603	0.0291054	0.13596	0.00246433	GCST90199834	Gamma-glutamylalanine levels	-0.0562502	0.945303	-0.0971488	-0.0153516	0.00702512
schizophrenia	mvmr_egger	GCST90032376	Eubacterium R sp000431535 abundance in stool	0.13184	1.14093	0.0555038	0.208176	0.000711649	GCST90199834	Gamma-glutamylalanine levels	-0.0524131	0.948937	-0.0933293	-0.0114968	0.0120498
schizophrenia	mvmr_median	GCST90032376	Eubacterium R sp000431535 abundance in stool	0.0985466	1.10357	0.0171048	0.179988	0.017711	GCST90199834	Gamma-glutamylalanine levels	-0.068207	0.934067	-0.129081	-0.007333	0.0280873
schizophrenia	mvmr_ivw	GCST90032376	Eubacterium R sp000431535 abundance in stool	0.0880398	1.09203	0.0354012	0.140678	0.00104506	GCST90200190	Dodecadienoate (12:2) levels	-0.106519	0.898958	-0.205654	-0.00738363	0.0352093
schizophrenia	mvmr_egger	GCST90032376	Eubacterium R sp000431535 abundance in stool	-0.00194988	0.998052	-0.106199	0.102299	0.970757	GCST90200190	Dodecadienoate (12:2) levels	-0.1137	0.892526	-0.212043	-0.015356	0.023451
schizophrenia	mvmr_median	GCST90032376	Eubacterium R sp000431535 abundance in stool	0.114909	1.12177	0.0318819	0.197937	0.00667628	GCST90200190	Dodecadienoate (12:2) levels	-0.0936593	0.910593	-0.224858	0.0375398	0.161764
schizophrenia	mvmr_ivw	GCST90032376	Eubacterium R sp000431535 abundance in stool	0.090473	1.09469	0.0364255	0.14452	0.00103481	GCST90200201	6-bromotryptophan levels	-0.081572	0.921666	-0.149946	-0.0131985	0.0193714
schizophrenia	mvmr_egger	GCST90032376	Eubacterium R sp000431535 abundance in stool	0.0020971	1.0021	-0.105663	0.109857	0.969574	GCST90200201	6-bromotryptophan levels	-0.087259	0.91644	-0.155283	-0.0192354	0.0119305
schizophrenia	mvmr_median	GCST90032376	Eubacterium R sp000431535 abundance in stool	0.130706	1.13963	0.047064	0.214347	0.00219268	GCST90200201	6-bromotryptophan levels	-0.123114	0.884163	-0.225472	-0.0207559	0.0184033
schizophrenia	mvmr_ivw	GCST90032376	Eubacterium R sp000431535 abundance in stool	0.0899201	1.09409	0.0368793	0.142961	0.000891422	GCST90200431	Alanine levels	-0.0698922	0.932494	-0.113775	-0.0260095	0.00179845
schizophrenia	mvmr_egger	GCST90032376	Eubacterium R sp000431535 abundance in stool	0.0826291	1.08614	0.00488433	0.160374	0.0372422	GCST90200431	Alanine levels	-0.0705126	0.931916	-0.114754	-0.0262715	0.00178505
schizophrenia	mvmr_median	GCST90032376	Eubacterium R sp000431535 abundance in stool	0.11962	1.12707	0.0387931	0.200446	0.00372378	GCST90200431	Alanine levels	-0.0688086	0.933505	-0.134943	-0.00267381	0.0414296
schizophrenia	mvmr_ivw	GCST90032376	Eubacterium R sp000431535 abundance in stool	0.0750168	1.0779	0.0213294	0.128704	0.00616944	GCST90200438	Alpha-ketobutyrate levels	0.0816882	1.08512	0.0389768	0.1244	0.000177858
schizophrenia	mvmr_egger	GCST90032376	Eubacterium R sp000431535 abundance in stool	0.0809926	1.08436	0.00303264	0.158952	0.0417296	GCST90200438	Alpha-ketobutyrate levels	0.0815026	1.08492	0.0386587	0.124347	0.000192647
schizophrenia	mvmr_median	GCST90032376	Eubacterium R sp000431535 abundance in stool	0.0985501	1.10357	0.0164369	0.180663	0.0186578	GCST90200438	Alpha-ketobutyrate levels	0.0933631	1.09786	0.0284918	0.158234	0.00479056
schizophrenia	mvmr_ivw	GCST90032376	Eubacterium R sp000431535 abundance in stool	0.0828704	1.0864	0.0297193	0.136021	0.00224408	GCST90200512	X-13684 levels	0.090048	1.09423	0.0119538	0.168142	0.0238229
schizophrenia	mvmr_egger	GCST90032376	Eubacterium R sp000431535 abundance in stool	-0.014165	0.985935	-0.116395	0.0880648	0.78595	GCST90200512	X-13684 levels	0.100721	1.10597	0.0231026	0.178339	0.0109799
schizophrenia	mvmr_median	GCST90032376	Eubacterium R sp000431535 abundance in stool	0.107239	1.1132	0.0243251	0.190152	0.0112455	GCST90200512	X-13684 levels	0.081602	1.08502	-0.0261269	0.189331	0.137643
schizophrenia	mvmr_ivw	GCST90032376	Eubacterium R sp000431535 abundance in stool	0.0755455	1.07847	0.0218582	0.129233	0.00581661	GCST90200604	X-23276 levels	0.0467769	1.04789	0.0131624	0.0803914	0.00638306
schizophrenia	mvmr_egger	GCST90032376	Eubacterium R sp000431535 abundance in stool	0.0971886	1.10207	0.016414	0.177963	0.0183616	GCST90200604	X-23276 levels	0.0466817	1.04779	0.0130266	0.0803368	0.00655603
schizophrenia	mvmr_median	GCST90032376	Eubacterium R sp000431535 abundance in stool	0.0801758	1.08348	0.000289232	0.160062	0.0491763	GCST90200604	X-23276 levels	0.0558531	1.05744	0.00572511	0.105981	0.0289761
schizophrenia	mvmr_ivw	GCST90032376	Eubacterium R sp000431535 abundance in stool	0.0818898	1.08534	0.0299555	0.133824	0.00199844	GCST90200765	Phosphate to alanine ratio	0.0534986	1.05496	0.00679424	0.100203	0.0247626
schizophrenia	mvmr_egger	GCST90032376	Eubacterium R sp000431535 abundance in stool	0.0580317	1.05975	-0.0165142	0.132578	0.127067	GCST90200765	Phosphate to alanine ratio	0.0514928	1.05284	0.00454627	0.0984394	0.0315738
schizophrenia	mvmr_median	GCST90032376	Eubacterium R sp000431535 abundance in stool	0.123459	1.1314	0.042463	0.204454	0.00281269	GCST90200765	Phosphate to alanine ratio	0.041162	1.04202	-0.028636	0.11096	0.247742
schizophrenia	mvmr_ivw	GCST90032376	Eubacterium R sp000431535 abundance in stool	0.0837102	1.08731	0.0306046	0.136816	0.00200501	GCST90200868	Isoleucine to phosphate ratio	-0.0595987	0.942143	-0.104735	-0.0144618	0.00965526
schizophrenia	mvmr_egger	GCST90032376	Eubacterium R sp000431535 abundance in stool	0.0824758	1.08597	0.00729684	0.157655	0.0315396	GCST90200868	Isoleucine to phosphate ratio	-0.0595004	0.942235	-0.104935	-0.0140657	0.0102662
schizophrenia	mvmr_median	GCST90032376	Eubacterium R sp000431535 abundance in stool	0.116021	1.12302	0.0345514	0.19749	0.00525143	GCST90200868	Isoleucine to phosphate ratio	-0.0347984	0.9658	-0.102968	0.0333708	0.317066
schizophrenia	mvmr_ivw	GCST90032376	Eubacterium R sp000431535 abundance in stool	0.0765119	1.07952	0.0232772	0.129747	0.00484793	GCST90200913	Glucose to sucrose ratio	0.0393488	1.04013	0.00775386	0.0709437	0.0146479
schizophrenia	mvmr_egger	GCST90032376	Eubacterium R sp000431535 abundance in stool	0.0726495	1.07535	-0.00655859	0.151858	0.0722285	GCST90200913	Glucose to sucrose ratio	0.0395021	1.04029	0.00774746	0.0712568	0.0147625
schizophrenia	mvmr_median	GCST90032376	Eubacterium R sp000431535 abundance in stool	0.0903244	1.09453	0.00955461	0.171094	0.0283927	GCST90200913	Glucose to sucrose ratio	0.0439747	1.04496	0.0010159	0.0869335	0.0448228
schizophrenia	mvmr_ivw	GCST90032376	Eubacterium R sp000431535 abundance in stool	0.0807673	1.08412	0.0285065	0.133028	0.00245319	GCST90200940	Adenosine 5'-diphosphate (ADP) to EDTA ratio	-0.0409636	0.959864	-0.072432	-0.00949527	0.0107302
schizophrenia	mvmr_egger	GCST90032376	Eubacterium R sp000431535 abundance in stool	0.0770009	1.08004	9.70531e-05	0.153905	0.0497116	GCST90200940	Adenosine 5'-diphosphate (ADP) to EDTA ratio	-0.0408263	0.959996	-0.0724339	-0.00921862	0.0113542
schizophrenia	mvmr_median	GCST90032376	Eubacterium R sp000431535 abundance in stool	0.0944359	1.09904	0.0129677	0.175904	0.0230901	GCST90200940	Adenosine 5'-diphosphate (ADP) to EDTA ratio	-0.0468949	0.954188	-0.0953866	0.00159677	0.0580362
schizophrenia	mvmr_ivw	GCST90032376	Eubacterium R sp000431535 abundance in stool	0.0734328	1.0762	0.019238	0.127628	0.00791421	GCST90200946	Glutamate to alanine ratio	0.0583181	1.06005	0.0134536	0.103183	0.0108435
schizophrenia	mvmr_egger	GCST90032376	Eubacterium R sp000431535 abundance in stool	0.106363	1.11223	0.0267384	0.185988	0.00884134	GCST90200946	Glutamate to alanine ratio	0.0551829	1.05673	0.00999869	0.100367	0.0166803
schizophrenia	mvmr_median	GCST90032376	Eubacterium R sp000431535 abundance in stool	0.112544	1.11912	0.0314957	0.193592	0.00649635	GCST90200946	Glutamate to alanine ratio	0.0442864	1.04528	-0.0234561	0.112029	0.200082
schizophrenia	mvmr_ivw	GCST90032376	Eubacterium R sp000431535 abundance in stool	0.0866413	1.09051	0.0355661	0.137716	0.000884875	GCST90200948	Adenosine 5'-diphosphate (ADP) to mannitol to sorbitol ratio	-0.0397989	0.960983	-0.0758087	-0.00378913	0.0302958
schizophrenia	mvmr_egger	GCST90032376	Eubacterium R sp000431535 abundance in stool	0.0639546	1.06604	-0.0120671	0.139976	0.0991774	GCST90200948	Adenosine 5'-diphosphate (ADP) to mannitol to sorbitol ratio	-0.0433312	0.957594	-0.0803929	-0.00626956	0.0219332
schizophrenia	mvmr_median	GCST90032376	Eubacterium R sp000431535 abundance in stool	0.120151	1.12767	0.0385442	0.201757	0.00390557	GCST90200948	Adenosine 5'-diphosphate (ADP) to mannitol to sorbitol ratio	-0.038268	0.962455	-0.0912408	0.0147049	0.156807
schizophrenia	mvmr_ivw	GCST90032403	Francisellaceae abundance in stool	0.0969925	1.10185	-0.0634937	0.257479	0.236201	GCST90199668	Hexanoylcarnitine levels	-0.0825741	0.920743	-0.149996	-0.0151521	0.0163755
schizophrenia	mvmr_egger	GCST90032403	Francisellaceae abundance in stool	-0.00985795	0.99019	-0.396975	0.377259	0.960194	GCST90199668	Hexanoylcarnitine levels	-0.0762673	0.926568	-0.146823	-0.00571172	0.0341218
schizophrenia	mvmr_median	GCST90032403	Francisellaceae abundance in stool	0.127022	1.13544	-0.114411	0.368455	0.302462	GCST90199668	Hexanoylcarnitine levels	-0.0551231	0.946369	-0.136266	0.0260202	0.183037
schizophrenia	mvmr_ivw	GCST90032403	Francisellaceae abundance in stool	0.104354	1.10999	-0.0561937	0.264901	0.202681	GCST90199708	Propionylcarnitine (c3) levels	-0.128029	0.879828	-0.210699	-0.0453593	0.00240249
schizophrenia	mvmr_egger	GCST90032403	Francisellaceae abundance in stool	-0.0662624	0.935885	-0.488294	0.35577	0.758288	GCST90199708	Propionylcarnitine (c3) levels	-0.110118	0.895728	-0.202384	-0.017852	0.0193259
schizophrenia	mvmr_median	GCST90032403	Francisellaceae abundance in stool	0.105362	1.11111	-0.135718	0.346443	0.391672	GCST90199708	Propionylcarnitine (c3) levels	-0.140279	0.869116	-0.261887	-0.0186704	0.023767
schizophrenia	mvmr_ivw	GCST90032403	Francisellaceae abundance in stool	0.0984029	1.10341	-0.0624619	0.259268	0.230554	GCST90199763	1-methylxanthine levels	0.0828528	1.08638	0.00815448	0.157551	0.0297108
schizophrenia	mvmr_egger	GCST90032403	Francisellaceae abundance in stool	-0.202258	0.816884	-0.597924	0.193408	0.316392	GCST90199763	1-methylxanthine levels	0.052939	1.05437	-0.0299668	0.135845	0.210743
schizophrenia	mvmr_median	GCST90032403	Francisellaceae abundance in stool	0.153862	1.16633	-0.0859819	0.393706	0.208633	GCST90199763	1-methylxanthine levels	0.092206	1.09659	0.000433625	0.183978	0.0489273
schizophrenia	mvmr_ivw	GCST90032403	Francisellaceae abundance in stool	0.0957771	1.10051	-0.0648354	0.25639	0.242495	GCST90199817	Indoleacetylglutamine levels	-0.104164	0.901078	-0.189156	-0.0191723	0.0163017
schizophrenia	mvmr_egger	GCST90032403	Francisellaceae abundance in stool	-0.0745951	0.928119	-0.468959	0.319769	0.710837	GCST90199817	Indoleacetylglutamine levels	-0.101045	0.903892	-0.186292	-0.0157983	0.0201689
schizophrenia	mvmr_median	GCST90032403	Francisellaceae abundance in stool	0.117643	1.12484	-0.122639	0.357924	0.337253	GCST90199817	Indoleacetylglutamine levels	-0.110938	0.894995	-0.231668	0.00979237	0.0717041
schizophrenia	mvmr_ivw	GCST90032403	Francisellaceae abundance in stool	0.0667505	1.06903	-0.0897961	0.223297	0.403315	GCST90199834	Gamma-glutamylalanine levels	-0.0557024	0.945821	-0.095606	-0.0157989	0.00621974
schizophrenia	mvmr_egger	GCST90032403	Francisellaceae abundance in stool	-0.0529704	0.948408	-0.291374	0.185433	0.663214	GCST90199834	Gamma-glutamylalanine levels	-0.0509261	0.950349	-0.0914057	-0.0104464	0.0136721
schizophrenia	mvmr_median	GCST90032403	Francisellaceae abundance in stool	0.161548	1.17533	-0.0707348	0.393831	0.172846	GCST90199834	Gamma-glutamylalanine levels	-0.0676751	0.934564	-0.129416	-0.00593425	0.0316862
schizophrenia	mvmr_ivw	GCST90032403	Francisellaceae abundance in stool	0.103434	1.10897	-0.0571964	0.264064	0.206923	GCST90200190	Dodecadienoate (12:2) levels	-0.141438	0.868109	-0.259911	-0.0229642	0.0192904
schizophrenia	mvmr_egger	GCST90032403	Francisellaceae abundance in stool	-0.112818	0.893313	-0.496913	0.271276	0.564824	GCST90200190	Dodecadienoate (12:2) levels	-0.144396	0.865545	-0.262966	-0.0258267	0.016992
schizophrenia	mvmr_median	GCST90032403	Francisellaceae abundance in stool	0.13645	1.1462	-0.102667	0.375567	0.263382	GCST90200190	Dodecadienoate (12:2) levels	-0.145013	0.865011	-0.302308	0.012283	0.0707758
schizophrenia	mvmr_ivw	GCST90032403	Francisellaceae abundance in stool	0.106547	1.11243	-0.0542018	0.267295	0.193911	GCST90200201	6-bromotryptophan levels	-0.100503	0.904383	-0.168539	-0.0324665	0.00378856
schizophrenia	mvmr_egger	GCST90032403	Francisellaceae abundance in stool	-0.0870444	0.916636	-0.47215	0.298062	0.657762	GCST90200201	6-bromotryptophan levels	-0.0997429	0.90507	-0.167793	-0.031693	0.00406878
schizophrenia	mvmr_median	GCST90032403	Francisellaceae abundance in stool	0.179557	1.19669	-0.0623225	0.421436	0.14568	GCST90200201	6-bromotryptophan levels	-0.140187	0.869196	-0.252281	-0.0280931	0.0142392
schizophrenia	mvmr_ivw	GCST90032403	Francisellaceae abundance in stool	0.0690651	1.07151	-0.0882113	0.226341	0.389413	GCST90200431	Alanine levels	-0.0656519	0.936457	-0.109688	-0.0216158	0.00347742
schizophrenia	mvmr_egger	GCST90032403	Francisellaceae abundance in stool	0.223861	1.2509	-0.0148127	0.462535	0.0660147	GCST90200431	Alanine levels	-0.0641871	0.93783	-0.108014	-0.0203603	0.00409837
schizophrenia	mvmr_median	GCST90032403	Francisellaceae abundance in stool	0.170032	1.18534	-0.0620518	0.402115	0.151022	GCST90200431	Alanine levels	-0.0823236	0.920974	-0.151019	-0.013628	0.0188348
schizophrenia	mvmr_ivw	GCST90032403	Francisellaceae abundance in stool	0.126706	1.13508	-0.0307548	0.284166	0.114761	GCST90200438	Alpha-ketobutyrate levels	0.0823528	1.08584	0.0409803	0.123725	9.56578e-05
schizophrenia	mvmr_egger	GCST90032403	Francisellaceae abundance in stool	0.0261569	1.0265	-0.210302	0.262616	0.828357	GCST90200438	Alpha-ketobutyrate levels	0.0845053	1.08818	0.0429927	0.126018	6.61261e-05
schizophrenia	mvmr_median	GCST90032403	Francisellaceae abundance in stool	0.140965	1.15138	-0.0924307	0.374361	0.236505	GCST90200438	Alpha-ketobutyrate levels	0.0769283	1.07996	0.0108647	0.142992	0.0224718
schizophrenia	mvmr_ivw	GCST90032403	Francisellaceae abundance in stool	0.101436	1.10676	-0.059117	0.261988	0.21561	GCST90200512	X-13684 levels	0.104745	1.11043	0.0235102	0.185979	0.0114975
schizophrenia	mvmr_egger	GCST90032403	Francisellaceae abundance in stool	-0.152129	0.858878	-0.545682	0.241424	0.448674	GCST90200512	X-13684 levels	0.0760201	1.07898	-0.0148417	0.166882	0.101043
schizophrenia	mvmr_median	GCST90032403	Francisellaceae abundance in stool	0.162421	1.17636	-0.077695	0.402538	0.184915	GCST90200512	X-13684 levels	0.0711939	1.07379	-0.0398447	0.182232	0.208878
schizophrenia	mvmr_ivw	GCST90032403	Francisellaceae abundance in stool	0.141372	1.15185	-0.0138696	0.296614	0.0742845	GCST90200604	X-23276 levels	0.0535475	1.05501	0.0207615	0.0863336	0.00136906
schizophrenia	mvmr_egger	GCST90032403	Francisellaceae abundance in stool	-0.0984128	0.906275	-0.341406	0.14458	0.427317	GCST90200604	X-23276 levels	0.04993	1.0512	0.0170854	0.0827746	0.00288706
schizophrenia	mvmr_median	GCST90032403	Francisellaceae abundance in stool	0.146742	1.15806	-0.0840409	0.377526	0.212679	GCST90200604	X-23276 levels	0.0539049	1.05538	0.0025118	0.105298	0.0398061
schizophrenia	mvmr_ivw	GCST90032403	Francisellaceae abundance in stool	0.0877961	1.09177	-0.0681901	0.243782	0.269959	GCST90200765	Phosphate to alanine ratio	0.0511401	1.05247	0.00350219	0.0987779	0.0353737
schizophrenia	mvmr_egger	GCST90032403	Francisellaceae abundance in stool	0.0189748	1.01916	-0.218627	0.256576	0.875622	GCST90200765	Phosphate to alanine ratio	0.051529	1.05288	0.00388032	0.0991776	0.0340418
schizophrenia	mvmr_median	GCST90032403	Francisellaceae abundance in stool	0.159424	1.17284	-0.0696421	0.38849	0.172541	GCST90200765	Phosphate to alanine ratio	0.0417951	1.04268	-0.0315871	0.115177	0.264292
schizophrenia	mvmr_ivw	GCST90032403	Francisellaceae abundance in stool	0.061273	1.06319	-0.0941345	0.21668	0.439664	GCST90200868	Isoleucine to phosphate ratio	-0.0598961	0.941862	-0.104474	-0.015318	0.00845217
schizophrenia	mvmr_egger	GCST90032403	Francisellaceae abundance in stool	0.204464	1.22687	-0.0281052	0.437034	0.0848687	GCST90200868	Isoleucine to phosphate ratio	-0.0654525	0.936643	-0.11033	-0.0205753	0.0042556
schizophrenia	mvmr_median	GCST90032403	Francisellaceae abundance in stool	0.173136	1.18903	-0.0532084	0.39948	0.133816	GCST90200868	Isoleucine to phosphate ratio	-0.0276825	0.972697	-0.0972678	0.0419027	0.435557
schizophrenia	mvmr_ivw	GCST90032403	Francisellaceae abundance in stool	0.0749003	1.07778	-0.0822155	0.232016	0.350121	GCST90200913	Glucose to sucrose ratio	0.0380381	1.03877	0.00730898	0.0687672	0.0152602
schizophrenia	mvmr_egger	GCST90032403	Francisellaceae abundance in stool	0.166388	1.18103	-0.0706516	0.403428	0.16889	GCST90200913	Glucose to sucrose ratio	0.0398459	1.04065	0.0089193	0.0707725	0.0115625
schizophrenia	mvmr_median	GCST90032403	Francisellaceae abundance in stool	0.0778985	1.08101	-0.152992	0.308789	0.508447	GCST90200913	Glucose to sucrose ratio	0.0447467	1.04576	0.00063124	0.0888621	0.0468107
schizophrenia	mvmr_ivw	GCST90032403	Francisellaceae abundance in stool	0.125895	1.13416	-0.0308845	0.282675	0.115519	GCST90200940	Adenosine 5'-diphosphate (ADP) to EDTA ratio	-0.0439247	0.957026	-0.0753801	-0.0124693	0.00620173
schizophrenia	mvmr_egger	GCST90032403	Francisellaceae abundance in stool	-0.00655911	0.993462	-0.244119	0.231001	0.956843	GCST90200940	Adenosine 5'-diphosphate (ADP) to EDTA ratio	-0.0423443	0.95854	-0.0738716	-0.0108169	0.00847797
schizophrenia	mvmr_median	GCST90032403	Francisellaceae abundance in stool	0.232962	1.26233	0.00199882	0.463926	0.04805	GCST90200940	Adenosine 5'-diphosphate (ADP) to EDTA ratio	-0.06566	0.936449	-0.115793	-0.0155274	0.0102578
schizophrenia	mvmr_ivw	GCST90032403	Francisellaceae abundance in stool	0.0792306	1.08245	-0.0788798	0.237341	0.326023	GCST90200946	Glutamate to alanine ratio	0.0595859	1.0614	0.0157709	0.103401	0.00768877
schizophrenia	mvmr_egger	GCST90032403	Francisellaceae abundance in stool	0.0287795	1.0292	-0.21633	0.273889	0.817992	GCST90200946	Glutamate to alanine ratio	0.0585294	1.06028	0.0144419	0.102617	0.00926835
schizophrenia	mvmr_median	GCST90032403	Francisellaceae abundance in stool	0.110038	1.11632	-0.121821	0.341897	0.352277	GCST90200946	Glutamate to alanine ratio	0.0618827	1.06384	-0.00728699	0.131052	0.0795192
schizophrenia	mvmr_ivw	GCST90032403	Francisellaceae abundance in stool	0.105343	1.11109	-0.0509658	0.261652	0.186534	GCST90200948	Adenosine 5'-diphosphate (ADP) to mannitol to sorbitol ratio	-0.041923	0.958944	-0.0784689	-0.00537722	0.0245541
schizophrenia	mvmr_egger	GCST90032403	Francisellaceae abundance in stool	0.0608677	1.06276	-0.177416	0.299152	0.616613	GCST90200948	Adenosine 5'-diphosphate (ADP) to mannitol to sorbitol ratio	-0.0418528	0.959011	-0.0783997	-0.00530587	0.0247995
schizophrenia	mvmr_median	GCST90032403	Francisellaceae abundance in stool	0.146754	1.15807	-0.0830624	0.376571	0.210724	GCST90200948	Adenosine 5'-diphosphate (ADP) to mannitol to sorbitol ratio	-0.0369215	0.963752	-0.0918767	0.0180337	0.187907
schizophrenia	mvmr_ivw	GCST90032466	Leuconostoc abundance in stool	-0.0590422	0.942667	-0.125771	0.0076865	0.0828835	GCST90199642	Ribitol levels	0.0589062	1.06068	0.00788449	0.109928	0.0236455
schizophrenia	mvmr_egger	GCST90032466	Leuconostoc abundance in stool	-0.018762	0.981413	-0.159548	0.122024	0.793941	GCST90199642	Ribitol levels	0.062886	1.06491	0.0104147	0.115357	0.0188247
schizophrenia	mvmr_median	GCST90032466	Leuconostoc abundance in stool	-0.122644	0.884578	-0.227626	-0.0176632	0.022037	GCST90199642	Ribitol levels	0.0580312	1.05975	-0.00794096	0.124003	0.0846995
schizophrenia	mvmr_ivw	GCST90032466	Leuconostoc abundance in stool	-0.0614142	0.940434	-0.128121	0.00529217	0.0711577	GCST90199668	Hexanoylcarnitine levels	-0.0807414	0.922432	-0.14736	-0.0141226	0.0175272
schizophrenia	mvmr_egger	GCST90032466	Leuconostoc abundance in stool	-0.0179427	0.982217	-0.157625	0.12174	0.801223	GCST90199668	Hexanoylcarnitine levels	-0.0709635	0.931496	-0.143075	0.00114798	0.0537604
schizophrenia	mvmr_median	GCST90032466	Leuconostoc abundance in stool	-0.108953	0.896772	-0.214762	-0.00314415	0.0435699	GCST90199668	Hexanoylcarnitine levels	-0.0536838	0.947732	-0.134711	0.0273433	0.194096
schizophrenia	mvmr_ivw	GCST90032466	Leuconostoc abundance in stool	-0.0539518	0.947478	-0.120506	0.0126019	0.112095	GCST90199708	Propionylcarnitine (c3) levels	-0.0972031	0.907372	-0.179073	-0.0153328	0.0199638
schizophrenia	mvmr_egger	GCST90032466	Leuconostoc abundance in stool	-0.0111561	0.988906	-0.148076	0.125763	0.87312	GCST90199708	Propionylcarnitine (c3) levels	-0.0935112	0.910728	-0.17603	-0.0109927	0.0263468
schizophrenia	mvmr_median	GCST90032466	Leuconostoc abundance in stool	-0.103749	0.901452	-0.20947	0.00197267	0.0544307	GCST90199708	Propionylcarnitine (c3) levels	-0.0581116	0.943545	-0.183353	0.06713	0.363131
schizophrenia	mvmr_ivw	GCST90032466	Leuconostoc abundance in stool	-0.0617231	0.940143	-0.128459	0.0050127	0.069871	GCST90199763	1-methylxanthine levels	0.0800436	1.08333	0.00456375	0.155523	0.0376661
schizophrenia	mvmr_egger	GCST90032466	Leuconostoc abundance in stool	0.00824737	1.00828	-0.13404	0.150535	0.909551	GCST90199763	1-methylxanthine levels	0.0582767	1.06001	-0.0267261	0.14328	0.179038
schizophrenia	mvmr_median	GCST90032466	Leuconostoc abundance in stool	-0.0961632	0.908316	-0.202132	0.00980557	0.0753048	GCST90199763	1-methylxanthine levels	0.0916452	1.09598	-0.0011371	0.184428	0.0528746
schizophrenia	mvmr_ivw	GCST90032466	Leuconostoc abundance in stool	-0.0553181	0.946184	-0.121587	0.0109512	0.101824	GCST90199834	Gamma-glutamylalanine levels	-0.0490775	0.952107	-0.0898151	-0.00834	0.018215
schizophrenia	mvmr_egger	GCST90032466	Leuconostoc abundance in stool	-0.0515352	0.94977	-0.145497	0.0424268	0.282384	GCST90199834	Gamma-glutamylalanine levels	-0.0488424	0.952331	-0.0899207	-0.00776403	0.0197846
schizophrenia	mvmr_median	GCST90032466	Leuconostoc abundance in stool	-0.101061	0.903878	-0.200725	-0.00139675	0.0468745	GCST90199834	Gamma-glutamylalanine levels	-0.0411719	0.959664	-0.102502	0.0201582	0.188256
schizophrenia	mvmr_ivw	GCST90032466	Leuconostoc abundance in stool	-0.0599885	0.941775	-0.126726	0.00674882	0.0781094	GCST90200190	Dodecadienoate (12:2) levels	-0.133514	0.875016	-0.25337	-0.0136574	0.0290138
schizophrenia	mvmr_egger	GCST90032466	Leuconostoc abundance in stool	-0.0185564	0.981615	-0.157326	0.120214	0.793254	GCST90200190	Dodecadienoate (12:2) levels	-0.145591	0.864511	-0.270584	-0.0205976	0.0224336
schizophrenia	mvmr_median	GCST90032466	Leuconostoc abundance in stool	-0.115349	0.891055	-0.221764	-0.00893402	0.0336274	GCST90200190	Dodecadienoate (12:2) levels	-0.12546	0.882091	-0.284061	0.0331419	0.121045
schizophrenia	mvmr_ivw	GCST90032466	Leuconostoc abundance in stool	-0.0591011	0.942611	-0.126935	0.00873304	0.0877039	GCST90200201	6-bromotryptophan levels	-0.0730505	0.929554	-0.141491	-0.00460997	0.0364401
schizophrenia	mvmr_egger	GCST90032466	Leuconostoc abundance in stool	-0.0298459	0.970595	-0.172416	0.112724	0.681585	GCST90200201	6-bromotryptophan levels	-0.0730005	0.9296	-0.1418	-0.00420099	0.0375584
schizophrenia	mvmr_median	GCST90032466	Leuconostoc abundance in stool	-0.122075	0.885082	-0.228457	-0.0156941	0.0245055	GCST90200201	6-bromotryptophan levels	-0.095533	0.908888	-0.196465	0.00539941	0.0635798
schizophrenia	mvmr_ivw	GCST90032466	Leuconostoc abundance in stool	-0.058236	0.943427	-0.12581	0.00933839	0.0911987	GCST90200431	Alanine levels	-0.0597679	0.941983	-0.104947	-0.0145884	0.00951881
schizophrenia	mvmr_egger	GCST90032466	Leuconostoc abundance in stool	-0.0377701	0.962934	-0.131875	0.0563344	0.431482	GCST90200431	Alanine levels	-0.0581612	0.943498	-0.103718	-0.0126047	0.0123406
schizophrenia	mvmr_median	GCST90032466	Leuconostoc abundance in stool	-0.0895606	0.914333	-0.191235	0.0121135	0.0842659	GCST90200431	Alanine levels	-0.0721626	0.93038	-0.141343	-0.00298228	0.0409086
schizophrenia	mvmr_ivw	GCST90032466	Leuconostoc abundance in stool	-0.044635	0.956346	-0.111374	0.0221037	0.189916	GCST90200438	Alpha-ketobutyrate levels	0.0862944	1.09013	0.0441866	0.128402	5.90207e-05
schizophrenia	mvmr_egger	GCST90032466	Leuconostoc abundance in stool	-0.0679327	0.934323	-0.165381	0.0295155	0.171838	GCST90200438	Alpha-ketobutyrate levels	0.0914997	1.09582	0.0464371	0.136562	6.89983e-05
schizophrenia	mvmr_median	GCST90032466	Leuconostoc abundance in stool	-0.118577	0.888183	-0.221067	-0.0160876	0.0233527	GCST90200438	Alpha-ketobutyrate levels	0.080899	1.08426	0.0153665	0.146431	0.0155398
schizophrenia	mvmr_ivw	GCST90032466	Leuconostoc abundance in stool	-0.0577712	0.943866	-0.124497	0.0089545	0.0897081	GCST90200512	X-13684 levels	0.0967916	1.10163	0.016952	0.176631	0.0174961
schizophrenia	mvmr_egger	GCST90032466	Leuconostoc abundance in stool	-0.0289406	0.971474	-0.16093	0.103048	0.667376	GCST90200512	X-13684 levels	0.10292	1.1084	0.0194913	0.186348	0.0156117
schizophrenia	mvmr_median	GCST90032466	Leuconostoc abundance in stool	-0.112032	0.894016	-0.218945	-0.00511806	0.0399961	GCST90200512	X-13684 levels	0.135121	1.14467	0.0234669	0.246775	0.0176969
schizophrenia	mvmr_ivw	GCST90032466	Leuconostoc abundance in stool	-0.0494055	0.951795	-0.116828	0.018017	0.150942	GCST90200604	X-23276 levels	0.0452033	1.04624	0.0112834	0.0791233	0.00900303
schizophrenia	mvmr_egger	GCST90032466	Leuconostoc abundance in stool	-0.0865908	0.917052	-0.185219	0.0120372	0.0852947	GCST90200604	X-23276 levels	0.0463209	1.04741	0.0123347	0.0803072	0.00755585
schizophrenia	mvmr_median	GCST90032466	Leuconostoc abundance in stool	-0.0977896	0.90684	-0.198326	0.00274679	0.0565964	GCST90200604	X-23276 levels	0.0486123	1.04981	-0.00301195	0.100237	0.0649485
schizophrenia	mvmr_ivw	GCST90032466	Leuconostoc abundance in stool	-0.047764	0.953359	-0.113264	0.0177361	0.152933	GCST90200765	Phosphate to alanine ratio	0.0486546	1.04986	0.00109986	0.0962094	0.0449315
schizophrenia	mvmr_egger	GCST90032466	Leuconostoc abundance in stool	-0.0463598	0.954698	-0.137265	0.0445457	0.317534	GCST90200765	Phosphate to alanine ratio	0.0486307	1.04983	0.00106375	0.0961976	0.045092
schizophrenia	mvmr_median	GCST90032466	Leuconostoc abundance in stool	-0.114429	0.891876	-0.215869	-0.0129887	0.0270411	GCST90200765	Phosphate to alanine ratio	0.0357851	1.03643	-0.0372809	0.108851	0.337095
schizophrenia	mvmr_ivw	GCST90032466	Leuconostoc abundance in stool	-0.0533488	0.948049	-0.120016	0.0133187	0.116786	GCST90200868	Isoleucine to phosphate ratio	-0.0498115	0.951409	-0.0954366	-0.00418635	0.0323708
schizophrenia	mvmr_egger	GCST90032466	Leuconostoc abundance in stool	-0.0539809	0.94745	-0.145994	0.0380325	0.25021	GCST90200868	Isoleucine to phosphate ratio	-0.049854	0.951368	-0.0958133	-0.00389471	0.0334986
schizophrenia	mvmr_median	GCST90032466	Leuconostoc abundance in stool	-0.105694	0.8997	-0.206659	-0.00472836	0.0401938	GCST90200868	Isoleucine to phosphate ratio	-0.0166808	0.983458	-0.0863891	0.0530276	0.639065
schizophrenia	mvmr_ivw	GCST90032466	Leuconostoc abundance in stool	-0.0561519	0.945396	-0.122405	0.0101012	0.0966851	GCST90200913	Glucose to sucrose ratio	0.0422756	1.04318	0.0108245	0.0737267	0.00842549
schizophrenia	mvmr_egger	GCST90032466	Leuconostoc abundance in stool	-0.0652443	0.936839	-0.15939	0.0289016	0.174375	GCST90200913	Glucose to sucrose ratio	0.0424674	1.04338	0.0108885	0.0740463	0.00839485
schizophrenia	mvmr_median	GCST90032466	Leuconostoc abundance in stool	-0.077248	0.92566	-0.177656	0.0231604	0.131586	GCST90200913	Glucose to sucrose ratio	0.0464875	1.04758	0.00197059	0.0910044	0.0406852
schizophrenia	mvmr_ivw	GCST90032466	Leuconostoc abundance in stool	-0.0482127	0.952931	-0.112976	0.0165501	0.144539	GCST90200940	Adenosine 5'-diphosphate (ADP) to EDTA ratio	-0.0431408	0.957777	-0.074621	-0.0116606	0.00723234
schizophrenia	mvmr_egger	GCST90032466	Leuconostoc abundance in stool	-0.10645	0.89902	-0.199131	-0.0137692	0.0243762	GCST90200940	Adenosine 5'-diphosphate (ADP) to EDTA ratio	-0.0432914	0.957632	-0.0747721	-0.0118108	0.00703269
schizophrenia	mvmr_median	GCST90032466	Leuconostoc abundance in stool	-0.0832413	0.920129	-0.18403	0.0175472	0.105504	GCST90200940	Adenosine 5'-diphosphate (ADP) to EDTA ratio	-0.0582277	0.943435	-0.10893	-0.00752574	0.0243929
schizophrenia	mvmr_ivw	GCST90032466	Leuconostoc abundance in stool	-0.0567834	0.944799	-0.123155	0.00958865	0.0935793	GCST90200946	Glutamate to alanine ratio	0.060313	1.06217	0.0156999	0.104926	0.0080564
schizophrenia	mvmr_egger	GCST90032466	Leuconostoc abundance in stool	-0.0340048	0.966567	-0.134139	0.066129	0.505672	GCST90200946	Glutamate to alanine ratio	0.0586929	1.06045	0.0136725	0.103713	0.0106127
schizophrenia	mvmr_median	GCST90032466	Leuconostoc abundance in stool	-0.120858	0.88616	-0.222	-0.0197163	0.0191789	GCST90200946	Glutamate to alanine ratio	0.0672895	1.06961	-0.000539164	0.135118	0.0518491
schizophrenia	mvmr_ivw	GCST90032466	Leuconostoc abundance in stool	-0.0491033	0.952083	-0.114028	0.0158215	0.13825	GCST90200948	Adenosine 5'-diphosphate (ADP) to mannitol to sorbitol ratio	-0.0462483	0.954805	-0.0829828	-0.00951386	0.0136032
schizophrenia	mvmr_egger	GCST90032466	Leuconostoc abundance in stool	-0.0874711	0.916245	-0.178463	0.00352071	0.0595477	GCST90200948	Adenosine 5'-diphosphate (ADP) to mannitol to sorbitol ratio	-0.0450171	0.955981	-0.0818085	-0.00822566	0.0164775
schizophrenia	mvmr_median	GCST90032466	Leuconostoc abundance in stool	-0.0998543	0.904969	-0.201565	0.00185608	0.0543299	GCST90200948	Adenosine 5'-diphosphate (ADP) to mannitol to sorbitol ratio	-0.0348112	0.965788	-0.0899852	0.0203628	0.216232
schizophrenia	mvmr_ivw	GCST90032477	Methanobacterium B abundance in stool	0.0982479	1.10324	-0.0451849	0.241681	0.179425	GCST90199708	Propionylcarnitine (c3) levels	-0.0976453	0.906971	-0.190051	-0.00524001	0.0383488
schizophrenia	mvmr_egger	GCST90032477	Methanobacterium B abundance in stool	0.235423	1.26544	-0.104139	0.574986	0.174187	GCST90199708	Propionylcarnitine (c3) levels	-0.115128	0.891252	-0.215648	-0.014609	0.0247799
schizophrenia	mvmr_median	GCST90032477	Methanobacterium B abundance in stool	0.1219	1.12964	-0.0844478	0.328249	0.246925	GCST90199708	Propionylcarnitine (c3) levels	-0.0840447	0.91939	-0.205253	0.0371637	0.17414
schizophrenia	mvmr_ivw	GCST90032477	Methanobacterium B abundance in stool	0.0919778	1.09634	-0.0512207	0.235176	0.208065	GCST90199817	Indoleacetylglutamine levels	-0.106809	0.898697	-0.204305	-0.00931353	0.0317778
schizophrenia	mvmr_egger	GCST90032477	Methanobacterium B abundance in stool	0.177967	1.19479	-0.152048	0.507983	0.290535	GCST90199817	Indoleacetylglutamine levels	-0.100608	0.904287	-0.200874	-0.000342204	0.0492232
schizophrenia	mvmr_median	GCST90032477	Methanobacterium B abundance in stool	0.113452	1.12014	-0.0935153	0.320418	0.282653	GCST90199817	Indoleacetylglutamine levels	-0.0442423	0.956722	-0.168861	0.080376	0.486535
schizophrenia	mvmr_ivw	GCST90032477	Methanobacterium B abundance in stool	0.052418	1.05382	-0.0857501	0.190586	0.457138	GCST90199834	Gamma-glutamylalanine levels	-0.047253	0.953846	-0.0908767	-0.00362924	0.0337521
schizophrenia	mvmr_egger	GCST90032477	Methanobacterium B abundance in stool	0.204903	1.22741	0.00599244	0.403813	0.0434861	GCST90199834	Gamma-glutamylalanine levels	-0.0459614	0.955079	-0.0891366	-0.0027862	0.0369383
schizophrenia	mvmr_median	GCST90032477	Methanobacterium B abundance in stool	0.0952304	1.09991	-0.0990055	0.289466	0.336585	GCST90199834	Gamma-glutamylalanine levels	-0.058523	0.943157	-0.11942	0.00237422	0.0596258
schizophrenia	mvmr_ivw	GCST90032477	Methanobacterium B abundance in stool	0.106177	1.11202	-0.0374511	0.249806	0.147364	GCST90200190	Dodecadienoate (12:2) levels	-0.13301	0.875456	-0.263116	-0.00290331	0.0451022
schizophrenia	mvmr_egger	GCST90032477	Methanobacterium B abundance in stool	0.140529	1.15088	-0.171039	0.452096	0.376687	GCST90200190	Dodecadienoate (12:2) levels	-0.134499	0.874154	-0.26601	-0.00298899	0.0450154
schizophrenia	mvmr_median	GCST90032477	Methanobacterium B abundance in stool	0.118639	1.12596	-0.0887951	0.326073	0.262299	GCST90200190	Dodecadienoate (12:2) levels	-0.0730495	0.929555	-0.230273	0.0841741	0.362484
schizophrenia	mvmr_ivw	GCST90032477	Methanobacterium B abundance in stool	0.0754853	1.07841	-0.0713873	0.222358	0.313778	GCST90200201	6-bromotryptophan levels	-0.0999117	0.904917	-0.176876	-0.0229469	0.010949
schizophrenia	mvmr_egger	GCST90032477	Methanobacterium B abundance in stool	0.169171	1.18432	-0.169447	0.507789	0.327489	GCST90200201	6-bromotryptophan levels	-0.106782	0.898722	-0.187243	-0.0263211	0.00929186
schizophrenia	mvmr_median	GCST90032477	Methanobacterium B abundance in stool	0.0860574	1.08987	-0.118908	0.291023	0.410556	GCST90200201	6-bromotryptophan levels	-0.136881	0.872074	-0.248707	-0.0250539	0.0164364
schizophrenia	mvmr_ivw	GCST90032477	Methanobacterium B abundance in stool	0.0605851	1.06246	-0.0766711	0.197841	0.386967	GCST90200431	Alanine levels	-0.0579527	0.943695	-0.105758	-0.0101475	0.0175014
schizophrenia	mvmr_egger	GCST90032477	Methanobacterium B abundance in stool	0.218384	1.24407	0.0208341	0.415935	0.0302603	GCST90200431	Alanine levels	-0.0538456	0.947578	-0.101266	-0.00642484	0.026047
schizophrenia	mvmr_median	GCST90032477	Methanobacterium B abundance in stool	0.0647448	1.06689	-0.131133	0.260623	0.517088	GCST90200431	Alanine levels	-0.0829585	0.920389	-0.151727	-0.0141899	0.0180599
schizophrenia	mvmr_ivw	GCST90032477	Methanobacterium B abundance in stool	0.0333135	1.03387	-0.104297	0.170924	0.635159	GCST90200438	Alpha-ketobutyrate levels	0.0947664	1.0994	0.0501119	0.139421	3.18995e-05
schizophrenia	mvmr_egger	GCST90032477	Methanobacterium B abundance in stool	0.17119	1.18672	-0.0187479	0.361129	0.0773111	GCST90200438	Alpha-ketobutyrate levels	0.100424	1.10564	0.0558893	0.144959	9.88627e-06
schizophrenia	mvmr_median	GCST90032477	Methanobacterium B abundance in stool	0.0663034	1.06855	-0.130674	0.26328	0.509425	GCST90200438	Alpha-ketobutyrate levels	0.0895511	1.09368	0.0236217	0.155481	0.00776326
schizophrenia	mvmr_ivw	GCST90032477	Methanobacterium B abundance in stool	0.0787071	1.08189	-0.0621768	0.219591	0.273531	GCST90200512	X-13684 levels	0.128242	1.13683	0.0414989	0.214985	0.00375988
schizophrenia	mvmr_egger	GCST90032477	Methanobacterium B abundance in stool	0.172398	1.18815	-0.125384	0.47018	0.256501	GCST90200512	X-13684 levels	0.12046	1.12802	0.0307323	0.210187	0.00850675
schizophrenia	mvmr_median	GCST90032477	Methanobacterium B abundance in stool	0.0857521	1.08954	-0.118336	0.28984	0.410211	GCST90200512	X-13684 levels	0.0764758	1.07948	-0.0346541	0.187606	0.177408
schizophrenia	mvmr_ivw	GCST90032477	Methanobacterium B abundance in stool	0.085733	1.08952	-0.0515161	0.222982	0.22084	GCST90200604	X-23276 levels	0.0536991	1.05517	0.0180754	0.0893229	0.00313235
schizophrenia	mvmr_egger	GCST90032477	Methanobacterium B abundance in stool	0.13182	1.1409	-0.0717788	0.335419	0.204449	GCST90200604	X-23276 levels	0.055238	1.05679	0.0191914	0.0912847	0.00266931
schizophrenia	mvmr_median	GCST90032477	Methanobacterium B abundance in stool	0.116306	1.12334	-0.078956	0.311568	0.243035	GCST90200604	X-23276 levels	0.0597708	1.06159	0.00950562	0.110036	0.0197738
schizophrenia	mvmr_ivw	GCST90032477	Methanobacterium B abundance in stool	0.060655	1.06253	-0.0751972	0.196507	0.38153	GCST90200868	Isoleucine to phosphate ratio	-0.0551384	0.946354	-0.103766	-0.00651108	0.0262564
schizophrenia	mvmr_egger	GCST90032477	Methanobacterium B abundance in stool	0.124389	1.13246	-0.0719307	0.320709	0.214295	GCST90200868	Isoleucine to phosphate ratio	-0.0569229	0.944667	-0.105744	-0.00810171	0.0223003
schizophrenia	mvmr_median	GCST90032477	Methanobacterium B abundance in stool	0.0694871	1.07196	-0.125989	0.264963	0.485977	GCST90200868	Isoleucine to phosphate ratio	-0.0248869	0.97542	-0.0948047	0.045031	0.485403
schizophrenia	mvmr_ivw	GCST90032477	Methanobacterium B abundance in stool	0.0592288	1.06102	-0.0787873	0.197245	0.400288	GCST90200913	Glucose to sucrose ratio	0.0389322	1.0397	0.00534399	0.0725204	0.0230986
schizophrenia	mvmr_egger	GCST90032477	Methanobacterium B abundance in stool	0.100442	1.10566	-0.101398	0.302282	0.329391	GCST90200913	Glucose to sucrose ratio	0.0374407	1.03815	0.00335641	0.0715249	0.0313211
schizophrenia	mvmr_median	GCST90032477	Methanobacterium B abundance in stool	0.0687205	1.07114	-0.127552	0.264993	0.492563	GCST90200913	Glucose to sucrose ratio	0.0460726	1.04715	0.00127708	0.0908681	0.0438166
schizophrenia	mvmr_ivw	GCST90032477	Methanobacterium B abundance in stool	0.1037	1.10927	-0.0300687	0.237468	0.128662	GCST90200940	Adenosine 5'-diphosphate (ADP) to EDTA ratio	-0.0405474	0.960264	-0.073997	-0.00709785	0.0175081
schizophrenia	mvmr_egger	GCST90032477	Methanobacterium B abundance in stool	0.133607	1.14294	-0.0642165	0.33143	0.185593	GCST90200940	Adenosine 5'-diphosphate (ADP) to EDTA ratio	-0.0407575	0.960062	-0.0743128	-0.00720226	0.0172822
schizophrenia	mvmr_median	GCST90032477	Methanobacterium B abundance in stool	0.0824275	1.08592	-0.113161	0.278016	0.408807	GCST90200940	Adenosine 5'-diphosphate (ADP) to EDTA ratio	-0.0494119	0.951789	-0.0986405	-0.000183228	0.0491534
schizophrenia	mvmr_ivw	GCST90032477	Methanobacterium B abundance in stool	0.0562746	1.05789	-0.0820704	0.19462	0.425303	GCST90200946	Glutamate to alanine ratio	0.064575	1.06671	0.0168276	0.112322	0.00803215
schizophrenia	mvmr_egger	GCST90032477	Methanobacterium B abundance in stool	0.260914	1.29812	0.0618541	0.459974	0.0101997	GCST90200946	Glutamate to alanine ratio	0.0678981	1.07026	0.0210595	0.114737	0.00449442
schizophrenia	mvmr_median	GCST90032477	Methanobacterium B abundance in stool	0.0420197	1.04292	-0.151533	0.235572	0.67047	GCST90200946	Glutamate to alanine ratio	0.0747875	1.07766	0.00521808	0.144357	0.03512
schizophrenia	mvmr_ivw	GCST90032520	Prevotella sp002437285 abundance in stool	-0.0320386	0.968469	-0.0955002	0.0314229	0.322423	GCST90199763	1-methylxanthine levels	0.104735	1.11042	0.0136929	0.195778	0.0241494
schizophrenia	mvmr_egger	GCST90032520	Prevotella sp002437285 abundance in stool	-0.12474	0.882726	-0.265768	0.0162875	0.0829882	GCST90199763	1-methylxanthine levels	0.115686	1.12264	0.0239638	0.207407	0.0134346
schizophrenia	mvmr_median	GCST90032520	Prevotella sp002437285 abundance in stool	-0.0449531	0.956042	-0.131907	0.0420005	0.310937	GCST90199763	1-methylxanthine levels	0.0905534	1.09478	-0.00164681	0.182754	0.0542348
schizophrenia	mvmr_ivw	GCST90032520	Prevotella sp002437285 abundance in stool	-0.032498	0.968024	-0.0953843	0.0303883	0.311127	GCST90199817	Indoleacetylglutamine levels	-0.13789	0.871195	-0.239963	-0.0358161	0.00810446
schizophrenia	mvmr_egger	GCST90032520	Prevotella sp002437285 abundance in stool	-0.137473	0.871558	-0.276618	0.00167247	0.052818	GCST90199817	Indoleacetylglutamine levels	-0.146479	0.863744	-0.248105	-0.0448538	0.00472778
schizophrenia	mvmr_median	GCST90032520	Prevotella sp002437285 abundance in stool	-0.0142005	0.9859	-0.103397	0.0749957	0.755013	GCST90199817	Indoleacetylglutamine levels	-0.12233	0.884856	-0.249397	0.00473631	0.0591727
schizophrenia	mvmr_ivw	GCST90032520	Prevotella sp002437285 abundance in stool	-0.0225104	0.977741	-0.0822874	0.0372667	0.460473	GCST90199834	Gamma-glutamylalanine levels	-0.050565	0.950692	-0.096379	-0.00475105	0.0305244
schizophrenia	mvmr_egger	GCST90032520	Prevotella sp002437285 abundance in stool	-0.0332312	0.967315	-0.123446	0.0569835	0.470315	GCST90199834	Gamma-glutamylalanine levels	-0.0509449	0.950331	-0.0969439	-0.004946	0.0299533
schizophrenia	mvmr_median	GCST90032520	Prevotella sp002437285 abundance in stool	-0.0268203	0.973536	-0.111305	0.0576646	0.533807	GCST90199834	Gamma-glutamylalanine levels	-0.0653925	0.9367	-0.126965	-0.00382002	0.0373825
schizophrenia	mvmr_ivw	GCST90032520	Prevotella sp002437285 abundance in stool	-0.0291941	0.971228	-0.0943232	0.035935	0.379643	GCST90200201	6-bromotryptophan levels	-0.0967076	0.907821	-0.179669	-0.0137457	0.0223301
schizophrenia	mvmr_egger	GCST90032520	Prevotella sp002437285 abundance in stool	-0.100557	0.904334	-0.248352	0.0472392	0.182364	GCST90200201	6-bromotryptophan levels	-0.0866742	0.916976	-0.17166	-0.00168894	0.0456175
schizophrenia	mvmr_median	GCST90032520	Prevotella sp002437285 abundance in stool	-0.0353811	0.965237	-0.1235	0.052738	0.431309	GCST90200201	6-bromotryptophan levels	-0.118797	0.887988	-0.229562	-0.0080317	0.035546
schizophrenia	mvmr_ivw	GCST90032520	Prevotella sp002437285 abundance in stool	-0.0288051	0.971606	-0.088234	0.0306238	0.342117	GCST90200431	Alanine levels	-0.0654428	0.936653	-0.115416	-0.0154699	0.0102671
schizophrenia	mvmr_egger	GCST90032520	Prevotella sp002437285 abundance in stool	-0.0372099	0.963474	-0.126253	0.0518334	0.412764	GCST90200431	Alanine levels	-0.0652687	0.936816	-0.115392	-0.0151455	0.0107045
schizophrenia	mvmr_median	GCST90032520	Prevotella sp002437285 abundance in stool	-0.0355898	0.965036	-0.119587	0.0484071	0.406287	GCST90200431	Alanine levels	-0.076177	0.926652	-0.146126	-0.00622785	0.0328045
schizophrenia	mvmr_ivw	GCST90032520	Prevotella sp002437285 abundance in stool	-0.0150144	0.985098	-0.0744094	0.0443806	0.620276	GCST90200438	Alpha-ketobutyrate levels	0.091312	1.09561	0.0444245	0.138199	0.000135099
schizophrenia	mvmr_egger	GCST90032520	Prevotella sp002437285 abundance in stool	-0.100142	0.904709	-0.187433	-0.0128513	0.0245432	GCST90200438	Alpha-ketobutyrate levels	0.0810061	1.08438	0.0342038	0.127808	0.000693
schizophrenia	mvmr_median	GCST90032520	Prevotella sp002437285 abundance in stool	0.0020062	1.00201	-0.0827688	0.0867811	0.963005	GCST90200438	Alpha-ketobutyrate levels	0.086587	1.09045	0.0206315	0.152543	0.0100805
schizophrenia	mvmr_ivw	GCST90032520	Prevotella sp002437285 abundance in stool	-0.0410201	0.95981	-0.105309	0.0232688	0.21109	GCST90200512	X-13684 levels	0.114401	1.1212	0.0165842	0.212219	0.0218905
schizophrenia	mvmr_egger	GCST90032520	Prevotella sp002437285 abundance in stool	-0.0815854	0.921654	-0.216218	0.0530473	0.234948	GCST90200512	X-13684 levels	0.108513	1.11462	0.00891228	0.208115	0.0327332
schizophrenia	mvmr_median	GCST90032520	Prevotella sp002437285 abundance in stool	-0.0594252	0.942306	-0.146825	0.0279744	0.182654	GCST90200512	X-13684 levels	0.124587	1.13268	0.0133604	0.235813	0.0281354
schizophrenia	mvmr_ivw	GCST90032520	Prevotella sp002437285 abundance in stool	-0.00939251	0.990651	-0.0688735	0.0500885	0.756946	GCST90200604	X-23276 levels	0.0577731	1.05947	0.0204504	0.0950957	0.00241419
schizophrenia	mvmr_egger	GCST90032520	Prevotella sp002437285 abundance in stool	-0.0843025	0.919153	-0.174564	0.00595905	0.0671651	GCST90200604	X-23276 levels	0.0600413	1.06188	0.0230392	0.0970434	0.00147108
schizophrenia	mvmr_median	GCST90032520	Prevotella sp002437285 abundance in stool	-0.0178323	0.982326	-0.101641	0.0659768	0.676659	GCST90200604	X-23276 levels	0.0614321	1.06336	0.0100126	0.112852	0.0192006
schizophrenia	mvmr_ivw	GCST90032520	Prevotella sp002437285 abundance in stool	-0.0341403	0.966436	-0.097681	0.0294003	0.292301	GCST90200623	X-24241 levels	-0.192482	0.824909	-0.354603	-0.0303617	0.019964
schizophrenia	mvmr_egger	GCST90032520	Prevotella sp002437285 abundance in stool	-0.135072	0.873653	-0.275473	0.00532851	0.0593517	GCST90200623	X-24241 levels	-0.199616	0.819045	-0.360644	-0.0385877	0.015114
schizophrenia	mvmr_median	GCST90032520	Prevotella sp002437285 abundance in stool	-0.0746885	0.928033	-0.162364	0.012987	0.0949899	GCST90200623	X-24241 levels	-0.235202	0.790411	-0.412549	-0.0578558	0.00933967
schizophrenia	mvmr_ivw	GCST90032520	Prevotella sp002437285 abundance in stool	-0.0255555	0.974768	-0.0841972	0.0330861	0.39303	GCST90200868	Isoleucine to phosphate ratio	-0.0551234	0.946368	-0.105583	-0.00466375	0.0322648
schizophrenia	mvmr_egger	GCST90032520	Prevotella sp002437285 abundance in stool	-0.0660435	0.93609	-0.152653	0.0205663	0.135031	GCST90200868	Isoleucine to phosphate ratio	-0.0516563	0.949655	-0.102337	-0.000975921	0.0457486
schizophrenia	mvmr_median	GCST90032520	Prevotella sp002437285 abundance in stool	-0.0419447	0.958923	-0.124339	0.0404497	0.318394	GCST90200868	Isoleucine to phosphate ratio	-0.0336712	0.966889	-0.102725	0.0353831	0.33923
schizophrenia	mvmr_ivw	GCST90032520	Prevotella sp002437285 abundance in stool	-0.0311951	0.969286	-0.0908155	0.0284254	0.305124	GCST90200913	Glucose to sucrose ratio	0.0406814	1.04152	0.00530807	0.0760547	0.0241916
schizophrenia	mvmr_egger	GCST90032520	Prevotella sp002437285 abundance in stool	-0.0856752	0.917892	-0.175004	0.00365333	0.0601345	GCST90200913	Glucose to sucrose ratio	0.0385772	1.03933	0.00327146	0.0738829	0.0322276
schizophrenia	mvmr_median	GCST90032520	Prevotella sp002437285 abundance in stool	-0.0317524	0.968746	-0.116468	0.0529634	0.462573	GCST90200913	Glucose to sucrose ratio	0.0449984	1.04603	0.000440656	0.0895561	0.0477769
schizophrenia	mvmr_ivw	GCST90032520	Prevotella sp002437285 abundance in stool	-0.0281092	0.972282	-0.0861248	0.0299063	0.342303	GCST90200940	Adenosine 5'-diphosphate (ADP) to EDTA ratio	-0.0498801	0.951343	-0.0849573	-0.014803	0.00531835
schizophrenia	mvmr_egger	GCST90032520	Prevotella sp002437285 abundance in stool	-0.0897902	0.914123	-0.174884	-0.00469628	0.0386275	GCST90200940	Adenosine 5'-diphosphate (ADP) to EDTA ratio	-0.0504712	0.950781	-0.0852824	-0.01566	0.00448786
schizophrenia	mvmr_median	GCST90032520	Prevotella sp002437285 abundance in stool	-0.0438654	0.957083	-0.128702	0.0409713	0.310863	GCST90200940	Adenosine 5'-diphosphate (ADP) to EDTA ratio	-0.0675158	0.934713	-0.116872	-0.0181597	0.00733806
schizophrenia	mvmr_ivw	GCST90032520	Prevotella sp002437285 abundance in stool	-0.0222189	0.978026	-0.0821222	0.0376844	0.467241	GCST90200946	Glutamate to alanine ratio	0.0563082	1.05792	0.00653618	0.10608	0.0265991
schizophrenia	mvmr_egger	GCST90032520	Prevotella sp002437285 abundance in stool	-0.0517705	0.949547	-0.143097	0.0395563	0.266548	GCST90200946	Glutamate to alanine ratio	0.054439	1.05595	0.00443501	0.104443	0.0328592
schizophrenia	mvmr_median	GCST90032520	Prevotella sp002437285 abundance in stool	-0.00135367	0.998647	-0.0845396	0.0818322	0.974556	GCST90200946	Glutamate to alanine ratio	0.0790899	1.0823	0.0104424	0.147737	0.023939
schizophrenia	mvmr_ivw	GCST90032520	Prevotella sp002437285 abundance in stool	-0.0283428	0.972055	-0.0855153	0.0288297	0.331232	GCST90200948	Adenosine 5'-diphosphate (ADP) to mannitol to sorbitol ratio	-0.0473007	0.953801	-0.0875692	-0.00703224	0.0213216
schizophrenia	mvmr_egger	GCST90032520	Prevotella sp002437285 abundance in stool	-0.0310311	0.969445	-0.114835	0.052773	0.467999	GCST90200948	Adenosine 5'-diphosphate (ADP) to mannitol to sorbitol ratio	-0.0473016	0.9538	-0.0876896	-0.00691364	0.0217061
schizophrenia	mvmr_median	GCST90032520	Prevotella sp002437285 abundance in stool	-0.0517235	0.949591	-0.136008	0.0325605	0.229056	GCST90200948	Adenosine 5'-diphosphate (ADP) to mannitol to sorbitol ratio	-0.0424963	0.958394	-0.0981267	0.0131341	0.134335
schizophrenia	mvmr_ivw	GCST90032524	Prevotella sp900318625 abundance in stool	0.0866682	1.09053	-0.00439312	0.177729	0.0621242	GCST90199642	Ribitol levels	0.0632567	1.0653	0.00639666	0.120117	0.0292236
schizophrenia	mvmr_egger	GCST90032524	Prevotella sp900318625 abundance in stool	0.182055	1.19968	-0.0306278	0.394738	0.0934027	GCST90199642	Ribitol levels	0.0537618	1.05523	-0.00625049	0.113774	0.079118
schizophrenia	mvmr_median	GCST90032524	Prevotella sp900318625 abundance in stool	0.135039	1.14458	0.00302756	0.26705	0.0449722	GCST90199642	Ribitol levels	0.0671426	1.06945	0.000849323	0.133436	0.0471362
schizophrenia	mvmr_ivw	GCST90032524	Prevotella sp900318625 abundance in stool	0.0892973	1.09341	-0.00554221	0.184137	0.0649753	GCST90199668	Hexanoylcarnitine levels	-0.0780005	0.924964	-0.153259	-0.00274185	0.0422175
schizophrenia	mvmr_egger	GCST90032524	Prevotella sp900318625 abundance in stool	0.203344	1.22549	-0.00940959	0.416097	0.0610298	GCST90199668	Hexanoylcarnitine levels	-0.0977296	0.906894	-0.179708	-0.0157512	0.0194628
schizophrenia	mvmr_median	GCST90032524	Prevotella sp900318625 abundance in stool	0.139797	1.15004	0.0071872	0.272407	0.0388105	GCST90199668	Hexanoylcarnitine levels	-0.0547124	0.946757	-0.135002	0.0255776	0.181684
schizophrenia	mvmr_ivw	GCST90032524	Prevotella sp900318625 abundance in stool	0.0899848	1.09416	-0.00264065	0.18261	0.0568988	GCST90199763	1-methylxanthine levels	0.100061	1.10524	0.0172907	0.182831	0.017817
schizophrenia	mvmr_egger	GCST90032524	Prevotella sp900318625 abundance in stool	0.164179	1.17842	-0.0287508	0.357108	0.0953385	GCST90199763	1-methylxanthine levels	0.0942188	1.0988	0.0102288	0.178209	0.027902
schizophrenia	mvmr_median	GCST90032524	Prevotella sp900318625 abundance in stool	0.129818	1.13862	-0.000986444	0.260622	0.0517529	GCST90199763	1-methylxanthine levels	0.0936089	1.09813	0.00332102	0.183897	0.0421479
schizophrenia	mvmr_ivw	GCST90032524	Prevotella sp900318625 abundance in stool	0.0842812	1.08793	-0.00705664	0.175619	0.0705225	GCST90200190	Dodecadienoate (12:2) levels	-0.153773	0.857467	-0.267839	-0.0397069	0.0082361
schizophrenia	mvmr_egger	GCST90032524	Prevotella sp900318625 abundance in stool	0.199089	1.22029	-0.00120707	0.399385	0.0513967	GCST90200190	Dodecadienoate (12:2) levels	-0.16753	0.845752	-0.283107	-0.0519526	0.0044975
schizophrenia	mvmr_median	GCST90032524	Prevotella sp900318625 abundance in stool	0.0944838	1.09909	-0.037274	0.226242	0.159874	GCST90200190	Dodecadienoate (12:2) levels	-0.137122	0.871864	-0.281263	0.00701874	0.0622478
schizophrenia	mvmr_ivw	GCST90032524	Prevotella sp900318625 abundance in stool	0.0814634	1.08487	-0.0159784	0.178905	0.101303	GCST90200201	6-bromotryptophan levels	-0.0812992	0.921918	-0.161306	-0.00129214	0.046413
schizophrenia	mvmr_egger	GCST90032524	Prevotella sp900318625 abundance in stool	0.187273	1.20596	-0.0262767	0.400823	0.0856515	GCST90200201	6-bromotryptophan levels	-0.0854384	0.91811	-0.165685	-0.0051915	0.0369097
schizophrenia	mvmr_median	GCST90032524	Prevotella sp900318625 abundance in stool	0.100576	1.10581	-0.0324053	0.233558	0.138246	GCST90200201	6-bromotryptophan levels	-0.115597	0.890834	-0.221512	-0.0096818	0.0324255
schizophrenia	mvmr_ivw	GCST90032524	Prevotella sp900318625 abundance in stool	0.0934703	1.09798	0.00367121	0.183269	0.0413412	GCST90200431	Alanine levels	-0.0520812	0.949252	-0.0985869	-0.00557547	0.0281679
schizophrenia	mvmr_egger	GCST90032524	Prevotella sp900318625 abundance in stool	0.0931167	1.09759	-0.035579	0.221812	0.156157	GCST90200431	Alanine levels	-0.0521074	0.949227	-0.0992568	-0.00495802	0.0303062
schizophrenia	mvmr_median	GCST90032524	Prevotella sp900318625 abundance in stool	0.147296	1.1587	0.019867	0.274724	0.0234798	GCST90200431	Alanine levels	-0.0781552	0.924821	-0.147559	-0.00875129	0.0273071
schizophrenia	mvmr_ivw	GCST90032524	Prevotella sp900318625 abundance in stool	0.0901599	1.09435	0.000193802	0.180126	0.0495085	GCST90200438	Alpha-ketobutyrate levels	0.0674835	1.06981	0.0222067	0.11276	0.00348616
schizophrenia	mvmr_egger	GCST90032524	Prevotella sp900318625 abundance in stool	0.1011	1.10639	-0.0271215	0.229321	0.122252	GCST90200438	Alpha-ketobutyrate levels	0.0675331	1.06987	0.0221122	0.112954	0.0035668
schizophrenia	mvmr_median	GCST90032524	Prevotella sp900318625 abundance in stool	0.109923	1.11619	-0.0155145	0.23536	0.0858788	GCST90200438	Alpha-ketobutyrate levels	0.0799066	1.08319	0.0141035	0.14571	0.0173108
schizophrenia	mvmr_ivw	GCST90032524	Prevotella sp900318625 abundance in stool	0.104105	1.10972	0.0159052	0.192305	0.0207003	GCST90200604	X-23276 levels	0.056219	1.05783	0.020752	0.0916859	0.00189152
schizophrenia	mvmr_egger	GCST90032524	Prevotella sp900318625 abundance in stool	0.136933	1.14675	0.00667186	0.267193	0.0393649	GCST90200604	X-23276 levels	0.0573913	1.05907	0.021697	0.0930855	0.00162521
schizophrenia	mvmr_median	GCST90032524	Prevotella sp900318625 abundance in stool	0.0921102	1.09649	-0.0336807	0.217901	0.151236	GCST90200604	X-23276 levels	0.0616903	1.06363	0.0102245	0.113156	0.0188066
schizophrenia	mvmr_ivw	GCST90032524	Prevotella sp900318625 abundance in stool	0.0789	1.0821	-0.0139007	0.171701	0.0956379	GCST90200623	X-24241 levels	-0.179411	0.835762	-0.3267	-0.0321231	0.0169669
schizophrenia	mvmr_egger	GCST90032524	Prevotella sp900318625 abundance in stool	0.16844	1.18346	-0.0421848	0.379064	0.117018	GCST90200623	X-24241 levels	-0.178262	0.836723	-0.32572	-0.0308035	0.0178173
schizophrenia	mvmr_median	GCST90032524	Prevotella sp900318625 abundance in stool	0.10226	1.10767	-0.030561	0.235082	0.1313	GCST90200623	X-24241 levels	-0.170011	0.843655	-0.344271	0.00424798	0.0558524
schizophrenia	mvmr_ivw	GCST90032524	Prevotella sp900318625 abundance in stool	0.0952916	1.09998	0.00822255	0.182361	0.0319483	GCST90200868	Isoleucine to phosphate ratio	-0.0557711	0.945756	-0.104249	-0.00729287	0.0241451
schizophrenia	mvmr_egger	GCST90032524	Prevotella sp900318625 abundance in stool	0.128834	1.1375	0.00437575	0.253293	0.0424712	GCST90200868	Isoleucine to phosphate ratio	-0.0557097	0.945814	-0.104256	-0.00716385	0.0245002
schizophrenia	mvmr_median	GCST90032524	Prevotella sp900318625 abundance in stool	0.128648	1.13729	0.00538902	0.251907	0.0407903	GCST90200868	Isoleucine to phosphate ratio	-0.0384021	0.962326	-0.108414	0.0316102	0.282353
schizophrenia	mvmr_ivw	GCST90032524	Prevotella sp900318625 abundance in stool	0.076646	1.07966	-0.0117069	0.164999	0.0890808	GCST90200913	Glucose to sucrose ratio	0.0350648	1.03569	0.00110703	0.0690226	0.0429846
schizophrenia	mvmr_egger	GCST90032524	Prevotella sp900318625 abundance in stool	0.0640177	1.06611	-0.0671635	0.195199	0.338829	GCST90200913	Glucose to sucrose ratio	0.0347083	1.03532	0.000533492	0.0688831	0.0465292
schizophrenia	mvmr_median	GCST90032524	Prevotella sp900318625 abundance in stool	0.0844556	1.08812	-0.0413553	0.210266	0.188273	GCST90200913	Glucose to sucrose ratio	0.0487234	1.04993	0.00413797	0.0933088	0.0322041
schizophrenia	mvmr_ivw	GCST90032524	Prevotella sp900318625 abundance in stool	0.0809697	1.08434	-0.00578701	0.167726	0.0673657	GCST90200940	Adenosine 5'-diphosphate (ADP) to EDTA ratio	-0.0442486	0.956716	-0.0779212	-0.0105759	0.0100081
schizophrenia	mvmr_egger	GCST90032524	Prevotella sp900318625 abundance in stool	0.115817	1.12279	-0.00985799	0.241492	0.0708834	GCST90200940	Adenosine 5'-diphosphate (ADP) to EDTA ratio	-0.0427874	0.958115	-0.0767222	-0.00885253	0.0134639
schizophrenia	mvmr_median	GCST90032524	Prevotella sp900318625 abundance in stool	0.121809	1.12954	-0.00631999	0.249937	0.0624217	GCST90200940	Adenosine 5'-diphosphate (ADP) to EDTA ratio	-0.0547952	0.946679	-0.104378	-0.00521209	0.0303118
schizophrenia	mvmr_ivw	GCST90032524	Prevotella sp900318625 abundance in stool	0.0940002	1.09856	0.00483374	0.183167	0.0388083	GCST90200946	Glutamate to alanine ratio	0.0523286	1.05372	0.00413415	0.100523	0.0333295
schizophrenia	mvmr_egger	GCST90032524	Prevotella sp900318625 abundance in stool	0.103247	1.10877	-0.0291438	0.235639	0.126386	GCST90200946	Glutamate to alanine ratio	0.0524313	1.05383	0.0040729	0.10079	0.0335834
schizophrenia	mvmr_median	GCST90032524	Prevotella sp900318625 abundance in stool	0.121755	1.12948	-0.00343796	0.246948	0.0566319	GCST90200946	Glutamate to alanine ratio	0.0963895	1.10119	0.0268523	0.165927	0.0065913
schizophrenia	mvmr_ivw	GCST90032566	Stappia abundance in stool	-0.197217	0.821013	-0.377268	-0.0171653	0.0318077	GCST90199668	Hexanoylcarnitine levels	-0.0724006	0.930158	-0.134014	-0.0107874	0.0212721
schizophrenia	mvmr_egger	GCST90032566	Stappia abundance in stool	-0.186184	0.830121	-0.5527	0.180332	0.31943	GCST90199668	Hexanoylcarnitine levels	-0.0716643	0.930843	-0.137255	-0.00607374	0.0322371
schizophrenia	mvmr_median	GCST90032566	Stappia abundance in stool	-0.239221	0.787241	-0.516124	0.0376812	0.0904079	GCST90199668	Hexanoylcarnitine levels	-0.0556734	0.945848	-0.139895	0.0285479	0.19511
schizophrenia	mvmr_ivw	GCST90032566	Stappia abundance in stool	-0.198666	0.819823	-0.375795	-0.0215384	0.0279284	GCST90199708	Propionylcarnitine (c3) levels	-0.100768	0.904143	-0.187235	-0.0143001	0.0223654
schizophrenia	mvmr_egger	GCST90032566	Stappia abundance in stool	-0.226578	0.797257	-0.591478	0.138321	0.223601	GCST90199708	Propionylcarnitine (c3) levels	-0.102454	0.902619	-0.191619	-0.0132898	0.0243165
schizophrenia	mvmr_median	GCST90032566	Stappia abundance in stool	-0.217071	0.804872	-0.49629	0.0621471	0.127577	GCST90199708	Propionylcarnitine (c3) levels	-0.0476671	0.953451	-0.171235	0.0759012	0.44961
schizophrenia	mvmr_ivw	GCST90032566	Stappia abundance in stool	-0.189386	0.827467	-0.367313	-0.011459	0.0369613	GCST90199763	1-methylxanthine levels	0.0776046	1.0807	0.00439498	0.150814	0.0377438
schizophrenia	mvmr_egger	GCST90032566	Stappia abundance in stool	-0.174795	0.839629	-0.516458	0.166868	0.315996	GCST90199763	1-methylxanthine levels	0.0783568	1.08151	0.00311418	0.153599	0.0412425
schizophrenia	mvmr_median	GCST90032566	Stappia abundance in stool	-0.256165	0.774014	-0.539513	0.0271831	0.0764055	GCST90199763	1-methylxanthine levels	0.093078	1.09755	0.00260195	0.183554	0.0437655
schizophrenia	mvmr_ivw	GCST90032566	Stappia abundance in stool	-0.189737	0.827177	-0.369361	-0.0101132	0.0384229	GCST90199834	Gamma-glutamylalanine levels	-0.0531322	0.948255	-0.0952657	-0.0109988	0.0134508
schizophrenia	mvmr_egger	GCST90032566	Stappia abundance in stool	-0.128172	0.879702	-0.37728	0.120937	0.313241	GCST90199834	Gamma-glutamylalanine levels	-0.0517608	0.949556	-0.0941411	-0.00938056	0.0166754
schizophrenia	mvmr_median	GCST90032566	Stappia abundance in stool	-0.188988	0.827797	-0.458327	0.0803519	0.169054	GCST90199834	Gamma-glutamylalanine levels	-0.0614181	0.94043	-0.12327	0.000433357	0.0516269
schizophrenia	mvmr_ivw	GCST90032566	Stappia abundance in stool	-0.186015	0.830261	-0.361351	-0.0106788	0.0375866	GCST90200190	Dodecadienoate (12:2) levels	-0.139484	0.869807	-0.253388	-0.0255805	0.0163891
schizophrenia	mvmr_egger	GCST90032566	Stappia abundance in stool	-0.257075	0.77331	-0.618959	0.10481	0.163827	GCST90200190	Dodecadienoate (12:2) levels	-0.14906	0.861517	-0.271283	-0.0268367	0.0168339
schizophrenia	mvmr_median	GCST90032566	Stappia abundance in stool	-0.172992	0.841144	-0.450647	0.104662	0.222029	GCST90200190	Dodecadienoate (12:2) levels	-0.154305	0.857011	-0.309946	0.00133692	0.0520006
schizophrenia	mvmr_ivw	GCST90032566	Stappia abundance in stool	-0.159371	0.85268	-0.337715	0.0189733	0.0798682	GCST90200431	Alanine levels	-0.0639509	0.938051	-0.110156	-0.0177457	0.00667345
schizophrenia	mvmr_egger	GCST90032566	Stappia abundance in stool	-0.235236	0.790385	-0.48175	0.0112784	0.0614432	GCST90200431	Alanine levels	-0.0636546	0.938329	-0.109899	-0.0174104	0.00697849
schizophrenia	mvmr_median	GCST90032566	Stappia abundance in stool	-0.225087	0.798447	-0.490424	0.0402503	0.0963831	GCST90200431	Alanine levels	-0.0644621	0.937572	-0.133887	0.00496247	0.0687795
schizophrenia	mvmr_ivw	GCST90032566	Stappia abundance in stool	-0.227042	0.796887	-0.406191	-0.0478937	0.0129937	GCST90200438	Alpha-ketobutyrate levels	0.0794665	1.08271	0.0359012	0.123032	0.000350056
schizophrenia	mvmr_egger	GCST90032566	Stappia abundance in stool	-0.288864	0.749114	-0.533571	-0.0441569	0.0206877	GCST90200438	Alpha-ketobutyrate levels	0.0800234	1.08331	0.0363649	0.123682	0.000327527
schizophrenia	mvmr_median	GCST90032566	Stappia abundance in stool	-0.241031	0.785817	-0.510605	0.028543	0.0796983	GCST90200438	Alpha-ketobutyrate levels	0.0810253	1.0844	0.0158862	0.146164	0.0147702
schizophrenia	mvmr_ivw	GCST90032566	Stappia abundance in stool	-0.18732	0.829178	-0.364187	-0.0104525	0.0379131	GCST90200512	X-13684 levels	0.109702	1.11595	0.026449	0.192956	0.00980502
schizophrenia	mvmr_egger	GCST90032566	Stappia abundance in stool	-0.29262	0.746305	-0.625543	0.0403017	0.0849424	GCST90200512	X-13684 levels	0.108868	1.11502	0.0253121	0.192424	0.0106583
schizophrenia	mvmr_median	GCST90032566	Stappia abundance in stool	-0.207657	0.812486	-0.488059	0.0727462	0.146646	GCST90200512	X-13684 levels	0.126351	1.13468	0.0159485	0.236752	0.0248905
schizophrenia	mvmr_ivw	GCST90032566	Stappia abundance in stool	-0.198142	0.820253	-0.375199	-0.0210851	0.0282808	GCST90200604	X-23276 levels	0.0440654	1.04505	0.010269	0.0778618	0.0106036
schizophrenia	mvmr_egger	GCST90032566	Stappia abundance in stool	-0.224414	0.798984	-0.473862	0.0250332	0.0778545	GCST90200604	X-23276 levels	0.0444821	1.04549	0.0104719	0.0784922	0.0103638
schizophrenia	mvmr_median	GCST90032566	Stappia abundance in stool	-0.216749	0.805132	-0.481864	0.0483658	0.109067	GCST90200604	X-23276 levels	0.0504092	1.0517	-0.000681795	0.1015	0.0531366
schizophrenia	mvmr_ivw	GCST90032566	Stappia abundance in stool	-0.13035	0.877789	-0.308756	0.0480568	0.15214	GCST90200913	Glucose to sucrose ratio	0.0358804	1.03653	0.00392947	0.0678314	0.0277354
schizophrenia	mvmr_egger	GCST90032566	Stappia abundance in stool	-0.194217	0.823479	-0.439947	0.0515136	0.121361	GCST90200913	Glucose to sucrose ratio	0.0359012	1.03655	0.00390193	0.0679005	0.0278809
schizophrenia	mvmr_median	GCST90032566	Stappia abundance in stool	-0.182287	0.833362	-0.450423	0.0858498	0.182716	GCST90200913	Glucose to sucrose ratio	0.0468328	1.04795	0.00431454	0.089351	0.0308617
schizophrenia	mvmr_ivw	GCST90032566	Stappia abundance in stool	-0.207027	0.812997	-0.378485	-0.03557	0.0179537	GCST90200940	Adenosine 5'-diphosphate (ADP) to EDTA ratio	-0.050359	0.950888	-0.0824426	-0.0182754	0.0020952
schizophrenia	mvmr_egger	GCST90032566	Stappia abundance in stool	-0.182557	0.833137	-0.42784	0.0627265	0.144636	GCST90200940	Adenosine 5'-diphosphate (ADP) to EDTA ratio	-0.0504898	0.950764	-0.0826844	-0.0182952	0.00211384
schizophrenia	mvmr_median	GCST90032566	Stappia abundance in stool	-0.20356	0.815821	-0.470845	0.0637252	0.135522	GCST90200940	Adenosine 5'-diphosphate (ADP) to EDTA ratio	-0.068165	0.934106	-0.117889	-0.0184414	0.00721244
schizophrenia	mvmr_ivw	GCST90032566	Stappia abundance in stool	-0.162508	0.85001	-0.342099	0.0170835	0.0761421	GCST90200946	Glutamate to alanine ratio	0.0635926	1.06566	0.0182983	0.108887	0.00592757
schizophrenia	mvmr_egger	GCST90032566	Stappia abundance in stool	-0.194989	0.822844	-0.442557	0.0525797	0.122662	GCST90200946	Glutamate to alanine ratio	0.0635179	1.06558	0.0180957	0.10894	0.00612909
schizophrenia	mvmr_median	GCST90032566	Stappia abundance in stool	-0.183458	0.832387	-0.452224	0.0853075	0.180941	GCST90200946	Glutamate to alanine ratio	0.0748041	1.07767	0.00682993	0.142778	0.0310136
schizophrenia	mvmr_ivw	GCST90032566	Stappia abundance in stool	-0.15435	0.856972	-0.324201	0.0155002	0.0748957	GCST90200948	Adenosine 5'-diphosphate (ADP) to mannitol to sorbitol ratio	-0.0445465	0.956431	-0.0814456	-0.00764734	0.0179734
schizophrenia	mvmr_egger	GCST90032566	Stappia abundance in stool	-0.0962778	0.908212	-0.329657	0.137101	0.418768	GCST90200948	Adenosine 5'-diphosphate (ADP) to mannitol to sorbitol ratio	-0.0456796	0.955348	-0.0827106	-0.00864851	0.0156186
schizophrenia	mvmr_median	GCST90032566	Stappia abundance in stool	-0.192319	0.825044	-0.462097	0.0774585	0.162348	GCST90200948	Adenosine 5'-diphosphate (ADP) to mannitol to sorbitol ratio	-0.0270718	0.973291	-0.0823281	0.0281844	0.33693
schizophrenia	mvmr_ivw	GCST90032596	UBA11963 sp002362595 abundance in stool	0.20848	1.2318	0.109056	0.307903	3.95957e-05	GCST90199642	Ribitol levels	0.0561933	1.0578	0.00464197	0.107745	0.0326427
schizophrenia	mvmr_egger	GCST90032596	UBA11963 sp002362595 abundance in stool	0.355083	1.4263	0.13935	0.570816	0.00125542	GCST90199642	Ribitol levels	0.0656904	1.0679	0.0126681	0.118713	0.0151724
schizophrenia	mvmr_median	GCST90032596	UBA11963 sp002362595 abundance in stool	0.196157	1.21672	0.0401855	0.352128	0.0137035	GCST90199642	Ribitol levels	0.054553	1.05607	-0.0124812	0.121587	0.110705
schizophrenia	mvmr_ivw	GCST90032596	UBA11963 sp002362595 abundance in stool	0.206089	1.22886	0.103563	0.308616	8.15715e-05	GCST90199668	Hexanoylcarnitine levels	-0.07397	0.9287	-0.143586	-0.00435357	0.0372938
schizophrenia	mvmr_egger	GCST90032596	UBA11963 sp002362595 abundance in stool	0.309066	1.36215	0.100939	0.517193	0.00360822	GCST90199668	Hexanoylcarnitine levels	-0.0839591	0.919469	-0.155653	-0.0122656	0.0217169
schizophrenia	mvmr_median	GCST90032596	UBA11963 sp002362595 abundance in stool	0.191918	1.21157	0.0345616	0.349275	0.0168278	GCST90199668	Hexanoylcarnitine levels	-0.0521559	0.949181	-0.133422	0.0291102	0.208432
schizophrenia	mvmr_ivw	GCST90032596	UBA11963 sp002362595 abundance in stool	0.197687	1.21858	0.0978756	0.297498	0.000103634	GCST90199708	Propionylcarnitine (c3) levels	-0.130172	0.877945	-0.213895	-0.0464485	0.00230885
schizophrenia	mvmr_egger	GCST90032596	UBA11963 sp002362595 abundance in stool	0.324501	1.38334	0.122449	0.526552	0.00164526	GCST90199708	Propionylcarnitine (c3) levels	-0.13656	0.872354	-0.22075	-0.0523706	0.00147696
schizophrenia	mvmr_median	GCST90032596	UBA11963 sp002362595 abundance in stool	0.212709	1.23703	0.0538561	0.371563	0.00867887	GCST90199708	Propionylcarnitine (c3) levels	-0.0599771	0.941786	-0.18083	0.0608757	0.330705
schizophrenia	mvmr_ivw	GCST90032596	UBA11963 sp002362595 abundance in stool	0.209925	1.23359	0.109178	0.310673	4.42784e-05	GCST90199763	1-methylxanthine levels	0.0880348	1.09203	0.0124007	0.163669	0.0225299
schizophrenia	mvmr_egger	GCST90032596	UBA11963 sp002362595 abundance in stool	0.34596	1.41335	0.148108	0.543812	0.000609946	GCST90199763	1-methylxanthine levels	0.0729187	1.07564	-0.00436168	0.150199	0.0644081
schizophrenia	mvmr_median	GCST90032596	UBA11963 sp002362595 abundance in stool	0.20332	1.22546	0.0448579	0.361782	0.0119101	GCST90199763	1-methylxanthine levels	0.0965651	1.10138	0.00588209	0.187248	0.0368795
schizophrenia	mvmr_ivw	GCST90032596	UBA11963 sp002362595 abundance in stool	0.215133	1.24003	0.114589	0.315678	2.74438e-05	GCST90199817	Indoleacetylglutamine levels	-0.111303	0.894668	-0.194977	-0.0276284	0.00913059
schizophrenia	mvmr_egger	GCST90032596	UBA11963 sp002362595 abundance in stool	0.347316	1.41526	0.130909	0.563724	0.00165759	GCST90199817	Indoleacetylglutamine levels	-0.0919738	0.912129	-0.179954	-0.00399333	0.0404695
schizophrenia	mvmr_median	GCST90032596	UBA11963 sp002362595 abundance in stool	0.211343	1.23534	0.0511615	0.371524	0.00971049	GCST90199817	Indoleacetylglutamine levels	-0.0419952	0.958874	-0.164927	0.0809363	0.503143
schizophrenia	mvmr_ivw	GCST90032596	UBA11963 sp002362595 abundance in stool	0.196458	1.21708	0.0944436	0.298473	0.000160347	GCST90199834	Gamma-glutamylalanine levels	-0.0468614	0.95422	-0.0886157	-0.00510721	0.0278283
schizophrenia	mvmr_egger	GCST90032596	UBA11963 sp002362595 abundance in stool	0.225795	1.25332	0.0801462	0.371443	0.00237778	GCST90199834	Gamma-glutamylalanine levels	-0.0485005	0.952657	-0.0907489	-0.00625204	0.0244486
schizophrenia	mvmr_median	GCST90032596	UBA11963 sp002362595 abundance in stool	0.209233	1.23273	0.0561977	0.362269	0.00736879	GCST90199834	Gamma-glutamylalanine levels	-0.0558412	0.945689	-0.117744	0.00606187	0.0770552
schizophrenia	mvmr_ivw	GCST90032596	UBA11963 sp002362595 abundance in stool	0.20261	1.22459	0.0980982	0.307122	0.000144899	GCST90200201	6-bromotryptophan levels	-0.0897002	0.914205	-0.160303	-0.0190975	0.01277
schizophrenia	mvmr_egger	GCST90032596	UBA11963 sp002362595 abundance in stool	0.356519	1.42835	0.140326	0.572711	0.00122867	GCST90200201	6-bromotryptophan levels	-0.0807764	0.9224	-0.151551	-0.0100021	0.0252893
schizophrenia	mvmr_median	GCST90032596	UBA11963 sp002362595 abundance in stool	0.195866	1.21636	0.0357321	0.356	0.016516	GCST90200201	6-bromotryptophan levels	-0.119087	0.887731	-0.225688	-0.0124856	0.0285587
schizophrenia	mvmr_ivw	GCST90032596	UBA11963 sp002362595 abundance in stool	0.20736	1.23043	0.108567	0.306154	3.89143e-05	GCST90200247	Levulinoylcarnitine levels	-0.155177	0.856263	-0.279621	-0.0307335	0.014525
schizophrenia	mvmr_egger	GCST90032596	UBA11963 sp002362595 abundance in stool	0.28724	1.33274	0.0757938	0.498686	0.00775576	GCST90200247	Levulinoylcarnitine levels	-0.15105	0.859805	-0.275868	-0.0262321	0.0176981
schizophrenia	mvmr_median	GCST90032596	UBA11963 sp002362595 abundance in stool	0.189083	1.20814	0.0333746	0.344791	0.0173096	GCST90200247	Levulinoylcarnitine levels	-0.057503	0.944119	-0.235819	0.120813	0.527357
schizophrenia	mvmr_ivw	GCST90032596	UBA11963 sp002362595 abundance in stool	0.17804	1.19487	0.0762445	0.279835	0.000608107	GCST90200431	Alanine levels	-0.0720768	0.930459	-0.11805	-0.0261037	0.00212033
schizophrenia	mvmr_egger	GCST90032596	UBA11963 sp002362595 abundance in stool	0.2606	1.29771	0.115209	0.405991	0.000442981	GCST90200431	Alanine levels	-0.0710982	0.93137	-0.11689	-0.025306	0.0023416
schizophrenia	mvmr_median	GCST90032596	UBA11963 sp002362595 abundance in stool	0.199312	1.22056	0.0478004	0.350824	0.00992842	GCST90200431	Alanine levels	-0.101358	0.90361	-0.171566	-0.0311499	0.00466119
schizophrenia	mvmr_ivw	GCST90032596	UBA11963 sp002362595 abundance in stool	0.212185	1.23638	0.110542	0.313828	4.28525e-05	GCST90200438	Alpha-ketobutyrate levels	0.086709	1.09058	0.0438841	0.129534	7.23554e-05
schizophrenia	mvmr_egger	GCST90032596	UBA11963 sp002362595 abundance in stool	0.303904	1.35514	0.161213	0.446594	2.98842e-05	GCST90200438	Alpha-ketobutyrate levels	0.0810404	1.08441	0.0380568	0.124024	0.000219645
schizophrenia	mvmr_median	GCST90032596	UBA11963 sp002362595 abundance in stool	0.198057	1.21903	0.0468259	0.349288	0.0102633	GCST90200438	Alpha-ketobutyrate levels	0.0778077	1.08091	0.0113955	0.14422	0.0216605
schizophrenia	mvmr_ivw	GCST90032596	UBA11963 sp002362595 abundance in stool	0.211634	1.2357	0.111294	0.311973	3.56631e-05	GCST90200512	X-13684 levels	0.0994718	1.10459	0.0189201	0.180024	0.0155067
schizophrenia	mvmr_egger	GCST90032596	UBA11963 sp002362595 abundance in stool	0.292825	1.34021	0.0901265	0.495523	0.00463403	GCST90200512	X-13684 levels	0.100935	1.10621	0.0202228	0.181648	0.0142444
schizophrenia	mvmr_median	GCST90032596	UBA11963 sp002362595 abundance in stool	0.168591	1.18364	0.010091	0.32709	0.0370923	GCST90200512	X-13684 levels	0.0842885	1.08794	-0.0237476	0.192325	0.12623
schizophrenia	mvmr_ivw	GCST90032596	UBA11963 sp002362595 abundance in stool	0.204123	1.22645	0.103536	0.304711	6.96818e-05	GCST90200604	X-23276 levels	0.0514612	1.05281	0.0176586	0.0852638	0.00284639
schizophrenia	mvmr_egger	GCST90032596	UBA11963 sp002362595 abundance in stool	0.201674	1.22345	0.0548378	0.348511	0.00710387	GCST90200604	X-23276 levels	0.0515226	1.05287	0.017509	0.0855361	0.00298883
schizophrenia	mvmr_median	GCST90032596	UBA11963 sp002362595 abundance in stool	0.206547	1.22943	0.0597827	0.353311	0.00580969	GCST90200604	X-23276 levels	0.0589203	1.06069	0.00770674	0.110134	0.0241393
schizophrenia	mvmr_ivw	GCST90032596	UBA11963 sp002362595 abundance in stool	0.19301	1.2129	0.0940726	0.291948	0.000131542	GCST90200765	Phosphate to alanine ratio	0.0568271	1.05847	0.00852232	0.105132	0.0211242
schizophrenia	mvmr_egger	GCST90032596	UBA11963 sp002362595 abundance in stool	0.23891	1.26986	0.0996802	0.37814	0.000770503	GCST90200765	Phosphate to alanine ratio	0.0559147	1.05751	0.00754562	0.104284	0.0234685
schizophrenia	mvmr_median	GCST90032596	UBA11963 sp002362595 abundance in stool	0.215257	1.24018	0.0621513	0.368363	0.00585874	GCST90200765	Phosphate to alanine ratio	0.0737454	1.07653	0.00064065	0.14685	0.0480258
schizophrenia	mvmr_ivw	GCST90032596	UBA11963 sp002362595 abundance in stool	0.190569	1.20994	0.0895312	0.291606	0.0002184	GCST90200868	Isoleucine to phosphate ratio	-0.0587493	0.942943	-0.105236	-0.0122627	0.0132497
schizophrenia	mvmr_egger	GCST90032596	UBA11963 sp002362595 abundance in stool	0.243959	1.27629	0.10398	0.383937	0.000635756	GCST90200868	Isoleucine to phosphate ratio	-0.0577104	0.943923	-0.104212	-0.0112084	0.0150001
schizophrenia	mvmr_median	GCST90032596	UBA11963 sp002362595 abundance in stool	0.192114	1.21181	0.0427071	0.341522	0.0117286	GCST90200868	Isoleucine to phosphate ratio	-0.015594	0.984527	-0.0861109	0.0549229	0.664707
schizophrenia	mvmr_ivw	GCST90032596	UBA11963 sp002362595 abundance in stool	0.19393	1.21401	0.0923926	0.295467	0.000181536	GCST90200913	Glucose to sucrose ratio	0.0392265	1.04001	0.00714303	0.07131	0.0165603
schizophrenia	mvmr_egger	GCST90032596	UBA11963 sp002362595 abundance in stool	0.250311	1.28443	0.106368	0.394255	0.000653729	GCST90200913	Glucose to sucrose ratio	0.0393477	1.04013	0.00728143	0.0714139	0.0161715
schizophrenia	mvmr_median	GCST90032596	UBA11963 sp002362595 abundance in stool	0.207598	1.23072	0.0575967	0.3576	0.00667697	GCST90200913	Glucose to sucrose ratio	0.0485405	1.04974	0.00366329	0.0934177	0.0340099
schizophrenia	mvmr_ivw	GCST90032596	UBA11963 sp002362595 abundance in stool	0.212464	1.23672	0.116553	0.308375	1.41355e-05	GCST90200940	Adenosine 5'-diphosphate (ADP) to EDTA ratio	-0.0449192	0.956075	-0.0763099	-0.0135284	0.00503722
schizophrenia	mvmr_egger	GCST90032596	UBA11963 sp002362595 abundance in stool	0.252802	1.28763	0.114618	0.390986	0.000336211	GCST90200940	Adenosine 5'-diphosphate (ADP) to EDTA ratio	-0.0443809	0.95659	-0.0758359	-0.0129258	0.00568575
schizophrenia	mvmr_median	GCST90032596	UBA11963 sp002362595 abundance in stool	0.213402	1.23788	0.0666381	0.360165	0.0043735	GCST90200940	Adenosine 5'-diphosphate (ADP) to EDTA ratio	-0.0558978	0.945636	-0.105147	-0.00664862	0.0261109
schizophrenia	mvmr_ivw	GCST90032596	UBA11963 sp002362595 abundance in stool	0.213086	1.23749	0.111874	0.314298	3.68462e-05	GCST90200946	Glutamate to alanine ratio	0.0632039	1.06524	0.0182178	0.10819	0.0058929
schizophrenia	mvmr_egger	GCST90032596	UBA11963 sp002362595 abundance in stool	0.318185	1.37463	0.171414	0.464956	2.14712e-05	GCST90200946	Glutamate to alanine ratio	0.0630206	1.06505	0.0184112	0.10763	0.00562487
schizophrenia	mvmr_median	GCST90032596	UBA11963 sp002362595 abundance in stool	0.185031	1.20326	0.0334604	0.336601	0.0167275	GCST90200946	Glutamate to alanine ratio	0.084883	1.08859	0.0150818	0.154684	0.0171512
schizophrenia	mvmr_ivw	GCST90032596	UBA11963 sp002362595 abundance in stool	0.198579	1.21967	0.102176	0.294982	5.40725e-05	GCST90200948	Adenosine 5'-diphosphate (ADP) to mannitol to sorbitol ratio	-0.0451552	0.955849	-0.0816237	-0.00868675	0.0152316
schizophrenia	mvmr_egger	GCST90032596	UBA11963 sp002362595 abundance in stool	0.196758	1.21745	0.0612667	0.332249	0.00442411	GCST90200948	Adenosine 5'-diphosphate (ADP) to mannitol to sorbitol ratio	-0.0452807	0.955729	-0.0823348	-0.00822658	0.0166156
schizophrenia	mvmr_median	GCST90032596	UBA11963 sp002362595 abundance in stool	0.214387	1.2391	0.0660588	0.362714	0.00461354	GCST90200948	Adenosine 5'-diphosphate (ADP) to mannitol to sorbitol ratio	-0.0324273	0.968093	-0.0871045	0.0222498	0.245075
schizophrenia	mvmr_ivw	GCST90032597	UBA11963 abundance in stool	0.172255	1.18798	0.0850488	0.259461	0.000108195	GCST90199642	Ribitol levels	0.0564702	1.0581	0.0051553	0.107785	0.0310158
schizophrenia	mvmr_egger	GCST90032597	UBA11963 abundance in stool	0.309817	1.36318	0.117839	0.501795	0.00156145	GCST90199642	Ribitol levels	0.0659834	1.06821	0.0133231	0.118644	0.0140557
schizophrenia	mvmr_median	GCST90032597	UBA11963 abundance in stool	0.181618	1.19916	0.0466012	0.316635	0.00837792	GCST90199642	Ribitol levels	0.0539239	1.0554	-0.0122216	0.120069	0.110082
schizophrenia	mvmr_ivw	GCST90032597	UBA11963 abundance in stool	0.172347	1.18809	0.0812411	0.263453	0.000209143	GCST90199668	Hexanoylcarnitine levels	-0.0733816	0.929246	-0.143759	-0.00300383	0.0409913
schizophrenia	mvmr_egger	GCST90032597	UBA11963 abundance in stool	0.284372	1.32893	0.0904428	0.4783	0.00405265	GCST90199668	Hexanoylcarnitine levels	-0.0916984	0.91238	-0.167199	-0.0161981	0.0172909
schizophrenia	mvmr_median	GCST90032597	UBA11963 abundance in stool	0.198792	1.21993	0.0602121	0.337372	0.00493025	GCST90199668	Hexanoylcarnitine levels	-0.0510225	0.950257	-0.132287	0.0302424	0.218484
schizophrenia	mvmr_ivw	GCST90032597	UBA11963 abundance in stool	0.162706	1.17669	0.0737768	0.251636	0.000335831	GCST90199708	Propionylcarnitine (c3) levels	-0.110703	0.895205	-0.194719	-0.0266862	0.00980846
schizophrenia	mvmr_egger	GCST90032597	UBA11963 abundance in stool	0.306375	1.35849	0.122156	0.490593	0.00111558	GCST90199708	Propionylcarnitine (c3) levels	-0.132466	0.875933	-0.219024	-0.0459081	0.00270441
schizophrenia	mvmr_median	GCST90032597	UBA11963 abundance in stool	0.191264	1.21078	0.0511124	0.331416	0.0074785	GCST90199708	Propionylcarnitine (c3) levels	-0.0541608	0.94728	-0.175902	0.0675805	0.383232
schizophrenia	mvmr_ivw	GCST90032597	UBA11963 abundance in stool	0.169787	1.18505	0.0794909	0.260082	0.000228346	GCST90199763	1-methylxanthine levels	0.0778613	1.08097	0.00140776	0.154315	0.0459281
schizophrenia	mvmr_egger	GCST90032597	UBA11963 abundance in stool	0.302823	1.35368	0.123173	0.482474	0.000953951	GCST90199763	1-methylxanthine levels	0.063163	1.0652	-0.0144015	0.140728	0.110477
schizophrenia	mvmr_median	GCST90032597	UBA11963 abundance in stool	0.225545	1.253	0.0860666	0.365022	0.00152762	GCST90199763	1-methylxanthine levels	0.100217	1.10541	0.00750126	0.192933	0.0341297
schizophrenia	mvmr_ivw	GCST90032597	UBA11963 abundance in stool	0.173105	1.18899	0.0824436	0.263766	0.000182364	GCST90199817	Indoleacetylglutamine levels	-0.0856183	0.917945	-0.169986	-0.0012502	0.0467004
schizophrenia	mvmr_egger	GCST90032597	UBA11963 abundance in stool	0.294025	1.34182	0.0984307	0.489619	0.00321606	GCST90199817	Indoleacetylglutamine levels	-0.0715136	0.930984	-0.157853	0.0148255	0.104501
schizophrenia	mvmr_median	GCST90032597	UBA11963 abundance in stool	0.19341	1.21338	0.0539181	0.332902	0.00657667	GCST90199817	Indoleacetylglutamine levels	-0.0445195	0.956457	-0.166279	0.0772404	0.473603
schizophrenia	mvmr_ivw	GCST90032597	UBA11963 abundance in stool	0.158774	1.17207	0.068323	0.249225	0.000580766	GCST90199834	Gamma-glutamylalanine levels	-0.0447895	0.956199	-0.0866375	-0.00294152	0.0359289
schizophrenia	mvmr_egger	GCST90032597	UBA11963 abundance in stool	0.220173	1.24629	0.0916049	0.348741	0.000789533	GCST90199834	Gamma-glutamylalanine levels	-0.047699	0.953421	-0.0896777	-0.00572029	0.0259445
schizophrenia	mvmr_median	GCST90032597	UBA11963 abundance in stool	0.187538	1.20628	0.0547951	0.320282	0.00562257	GCST90199834	Gamma-glutamylalanine levels	-0.057361	0.944253	-0.11872	0.00399809	0.0669135
schizophrenia	mvmr_ivw	GCST90032597	UBA11963 abundance in stool	0.173878	1.18991	0.0809286	0.266828	0.000245945	GCST90200201	6-bromotryptophan levels	-0.0839596	0.919468	-0.154668	-0.0132514	0.0199504
schizophrenia	mvmr_egger	GCST90032597	UBA11963 abundance in stool	0.304422	1.35584	0.110864	0.49798	0.00205221	GCST90200201	6-bromotryptophan levels	-0.0807352	0.922438	-0.15105	-0.0104201	0.0244227
schizophrenia	mvmr_median	GCST90032597	UBA11963 abundance in stool	0.199863	1.22124	0.0607351	0.338991	0.00486911	GCST90200201	6-bromotryptophan levels	-0.116947	0.889632	-0.221329	-0.0125659	0.0280982
schizophrenia	mvmr_ivw	GCST90032597	UBA11963 abundance in stool	0.16993	1.18522	0.0817926	0.258068	0.000157567	GCST90200247	Levulinoylcarnitine levels	-0.126124	0.881506	-0.248359	-0.00388825	0.0431444
schizophrenia	mvmr_egger	GCST90032597	UBA11963 abundance in stool	0.287077	1.33253	0.0943683	0.479786	0.00350317	GCST90200247	Levulinoylcarnitine levels	-0.144713	0.865271	-0.269373	-0.0200525	0.0228917
schizophrenia	mvmr_median	GCST90032597	UBA11963 abundance in stool	0.176457	1.19298	0.0380137	0.314901	0.0124851	GCST90200247	Levulinoylcarnitine levels	-0.0535151	0.947892	-0.225306	0.118276	0.541494
schizophrenia	mvmr_ivw	GCST90032597	UBA11963 abundance in stool	0.143579	1.1544	0.0535113	0.233648	0.00178157	GCST90200431	Alanine levels	-0.0670802	0.93512	-0.113209	-0.0209519	0.00436921
schizophrenia	mvmr_egger	GCST90032597	UBA11963 abundance in stool	0.257102	1.29318	0.129249	0.384954	8.1033e-05	GCST90200431	Alanine levels	-0.0654953	0.936603	-0.111001	-0.0199899	0.00478821
schizophrenia	mvmr_median	GCST90032597	UBA11963 abundance in stool	0.169981	1.18528	0.0377896	0.302172	0.0117268	GCST90200431	Alanine levels	-0.101729	0.903274	-0.171126	-0.0323328	0.00406416
schizophrenia	mvmr_ivw	GCST90032597	UBA11963 abundance in stool	0.175463	1.1918	0.0856062	0.26532	0.0001296	GCST90200438	Alpha-ketobutyrate levels	0.0860191	1.08983	0.0429714	0.129067	8.98622e-05
schizophrenia	mvmr_egger	GCST90032597	UBA11963 abundance in stool	0.24871	1.28237	0.122301	0.375119	0.000115146	GCST90200438	Alpha-ketobutyrate levels	0.0813188	1.08472	0.0380952	0.124542	0.000226569
schizophrenia	mvmr_median	GCST90032597	UBA11963 abundance in stool	0.17773	1.1945	0.0434538	0.312006	0.00948005	GCST90200438	Alpha-ketobutyrate levels	0.0749237	1.0778	0.00950257	0.140345	0.0247904
schizophrenia	mvmr_ivw	GCST90032597	UBA11963 abundance in stool	0.18191	1.19951	0.0928066	0.271014	6.29748e-05	GCST90200512	X-13684 levels	0.103338	1.10887	0.0245815	0.182094	0.0101198
schizophrenia	mvmr_egger	GCST90032597	UBA11963 abundance in stool	0.262916	1.30072	0.0810065	0.444826	0.00461484	GCST90200512	X-13684 levels	0.105175	1.1109	0.0263372	0.184012	0.00892985
schizophrenia	mvmr_median	GCST90032597	UBA11963 abundance in stool	0.179769	1.19694	0.0403639	0.319175	0.0114892	GCST90200512	X-13684 levels	0.130212	1.13907	0.021937	0.238486	0.0184202
schizophrenia	mvmr_ivw	GCST90032597	UBA11963 abundance in stool	0.167281	1.18209	0.0780961	0.256466	0.000236702	GCST90200604	X-23276 levels	0.0478502	1.04901	0.0138524	0.0818481	0.00580588
schizophrenia	mvmr_egger	GCST90032597	UBA11963 abundance in stool	0.172245	1.18797	0.0411325	0.303358	0.0100287	GCST90200604	X-23276 levels	0.047777	1.04894	0.0136492	0.0819048	0.00607246
schizophrenia	mvmr_median	GCST90032597	UBA11963 abundance in stool	0.165476	1.17995	0.0346497	0.296302	0.0131727	GCST90200604	X-23276 levels	0.0575749	1.05926	0.00703607	0.108114	0.02556
schizophrenia	mvmr_ivw	GCST90032597	UBA11963 abundance in stool	0.155539	1.16829	0.0681018	0.242976	0.000489361	GCST90200765	Phosphate to alanine ratio	0.0561267	1.05773	0.00762364	0.10463	0.0233275
schizophrenia	mvmr_egger	GCST90032597	UBA11963 abundance in stool	0.209674	1.23328	0.0862226	0.333124	0.000871977	GCST90200765	Phosphate to alanine ratio	0.0559626	1.05756	0.00753202	0.104393	0.0235261
schizophrenia	mvmr_median	GCST90032597	UBA11963 abundance in stool	0.212066	1.23623	0.0757958	0.348336	0.00228742	GCST90200765	Phosphate to alanine ratio	0.0732455	1.07599	0.00129372	0.145197	0.0460205
schizophrenia	mvmr_ivw	GCST90032597	UBA11963 abundance in stool	0.164075	1.1783	0.0751272	0.253023	0.000299902	GCST90200868	Isoleucine to phosphate ratio	-0.0601411	0.941632	-0.106729	-0.0135532	0.0114013
schizophrenia	mvmr_egger	GCST90032597	UBA11963 abundance in stool	0.231626	1.26065	0.108221	0.35503	0.000234348	GCST90200868	Isoleucine to phosphate ratio	-0.0598907	0.941867	-0.106299	-0.0134828	0.0114261
schizophrenia	mvmr_median	GCST90032597	UBA11963 abundance in stool	0.195632	1.21608	0.0620799	0.329184	0.0040914	GCST90200868	Isoleucine to phosphate ratio	-0.0252491	0.975067	-0.094718	0.0442198	0.476238
schizophrenia	mvmr_ivw	GCST90032597	UBA11963 abundance in stool	0.155399	1.16812	0.065463	0.245335	0.000707659	GCST90200913	Glucose to sucrose ratio	0.036106	1.03677	0.00385989	0.068352	0.0281942
schizophrenia	mvmr_egger	GCST90032597	UBA11963 abundance in stool	0.18224	1.1999	0.0536049	0.310876	0.00549107	GCST90200913	Glucose to sucrose ratio	0.035783	1.03643	0.00345058	0.0681154	0.0300724
schizophrenia	mvmr_median	GCST90032597	UBA11963 abundance in stool	0.183692	1.20165	0.0494297	0.317955	0.00732843	GCST90200913	Glucose to sucrose ratio	0.0478665	1.04903	0.00377159	0.0919614	0.0333697
schizophrenia	mvmr_ivw	GCST90032597	UBA11963 abundance in stool	0.1783	1.19518	0.0933064	0.263293	3.92868e-05	GCST90200940	Adenosine 5'-diphosphate (ADP) to EDTA ratio	-0.0471127	0.95398	-0.0786584	-0.0155671	0.00342068
schizophrenia	mvmr_egger	GCST90032597	UBA11963 abundance in stool	0.212015	1.23617	0.0893539	0.334675	0.000704748	GCST90200940	Adenosine 5'-diphosphate (ADP) to EDTA ratio	-0.0462163	0.954835	-0.0778908	-0.0145418	0.00423923
schizophrenia	mvmr_median	GCST90032597	UBA11963 abundance in stool	0.192901	1.21276	0.060647	0.325155	0.00425334	GCST90200940	Adenosine 5'-diphosphate (ADP) to EDTA ratio	-0.0577502	0.943886	-0.107091	-0.00840926	0.0217903
schizophrenia	mvmr_ivw	GCST90032597	UBA11963 abundance in stool	0.179406	1.19651	0.0897446	0.269066	8.79058e-05	GCST90200946	Glutamate to alanine ratio	0.0587271	1.06049	0.0136435	0.103811	0.0106769
schizophrenia	mvmr_egger	GCST90032597	UBA11963 abundance in stool	0.27539	1.31704	0.144955	0.405825	3.50157e-05	GCST90200946	Glutamate to alanine ratio	0.0603416	1.0622	0.0156135	0.10507	0.00818984
schizophrenia	mvmr_median	GCST90032597	UBA11963 abundance in stool	0.191236	1.21074	0.0573321	0.325139	0.00512386	GCST90200946	Glutamate to alanine ratio	0.0801619	1.08346	0.0123289	0.147995	0.0205477
schizophrenia	mvmr_ivw	GCST90032597	UBA11963 abundance in stool	0.162	1.17586	0.0772912	0.246708	0.000178031	GCST90200948	Adenosine 5'-diphosphate (ADP) to mannitol to sorbitol ratio	-0.043553	0.957382	-0.0798944	-0.00721151	0.0188292
schizophrenia	mvmr_egger	GCST90032597	UBA11963 abundance in stool	0.158659	1.17194	0.0392892	0.278029	0.00918574	GCST90200948	Adenosine 5'-diphosphate (ADP) to mannitol to sorbitol ratio	-0.04379	0.957155	-0.0806185	-0.00696161	0.0197823
schizophrenia	mvmr_median	GCST90032597	UBA11963 abundance in stool	0.197138	1.21791	0.0641389	0.330137	0.00367068	GCST90200948	Adenosine 5'-diphosphate (ADP) to mannitol to sorbitol ratio	-0.025641	0.974685	-0.0798928	0.0286108	0.354271
schizophrenia	mvmr_ivw	GCST90032626	UBA7182 sp002491115 abundance in stool	-0.248165	0.780231	-0.40394	-0.0923897	0.00179376	GCST90199668	Hexanoylcarnitine levels	-0.0720746	0.930462	-0.139409	-0.00474001	0.0359109
schizophrenia	mvmr_egger	GCST90032626	UBA7182 sp002491115 abundance in stool	0.0708023	1.07337	-0.320665	0.46227	0.722974	GCST90199668	Hexanoylcarnitine levels	-0.0493915	0.951808	-0.121407	0.022624	0.178873
schizophrenia	mvmr_median	GCST90032626	UBA7182 sp002491115 abundance in stool	-0.327776	0.720525	-0.564332	-0.0912192	0.00661255	GCST90199668	Hexanoylcarnitine levels	-0.0518844	0.949439	-0.131081	0.0273122	0.199128
schizophrenia	mvmr_ivw	GCST90032626	UBA7182 sp002491115 abundance in stool	-0.245165	0.782576	-0.401182	-0.0891479	0.0020708	GCST90199708	Propionylcarnitine (c3) levels	-0.121452	0.885633	-0.204464	-0.0384409	0.00413621
schizophrenia	mvmr_egger	GCST90032626	UBA7182 sp002491115 abundance in stool	0.06712	1.06942	-0.306065	0.440305	0.724453	GCST90199708	Propionylcarnitine (c3) levels	-0.127075	0.880668	-0.21031	-0.0438392	0.00276926
schizophrenia	mvmr_median	GCST90032626	UBA7182 sp002491115 abundance in stool	-0.286759	0.750692	-0.520271	-0.0532478	0.0160888	GCST90199708	Propionylcarnitine (c3) levels	-0.116884	0.889689	-0.23419	0.000422689	0.0508312
schizophrenia	mvmr_ivw	GCST90032626	UBA7182 sp002491115 abundance in stool	-0.252776	0.776642	-0.408871	-0.0966819	0.00150391	GCST90199763	1-methylxanthine levels	0.0955605	1.10028	0.0187335	0.172388	0.0147736
schizophrenia	mvmr_egger	GCST90032626	UBA7182 sp002491115 abundance in stool	-0.070535	0.931895	-0.437119	0.296049	0.706084	GCST90199763	1-methylxanthine levels	0.0857171	1.0895	0.0068288	0.164605	0.0332027
schizophrenia	mvmr_median	GCST90032626	UBA7182 sp002491115 abundance in stool	-0.289058	0.748969	-0.524696	-0.0534211	0.0162032	GCST90199763	1-methylxanthine levels	0.0922589	1.09665	-0.000665137	0.185183	0.0516626
schizophrenia	mvmr_ivw	GCST90032626	UBA7182 sp002491115 abundance in stool	-0.22628	0.797495	-0.381459	-0.0711006	0.00426335	GCST90199834	Gamma-glutamylalanine levels	-0.0486052	0.952557	-0.0895309	-0.00767956	0.0199257
schizophrenia	mvmr_egger	GCST90032626	UBA7182 sp002491115 abundance in stool	-0.0802962	0.922843	-0.322117	0.161525	0.515174	GCST90199834	Gamma-glutamylalanine levels	-0.0496547	0.951558	-0.0904232	-0.00888613	0.0169787
schizophrenia	mvmr_median	GCST90032626	UBA7182 sp002491115 abundance in stool	-0.266688	0.765912	-0.493533	-0.039844	0.0212103	GCST90199834	Gamma-glutamylalanine levels	-0.0612692	0.94057	-0.123237	0.000698182	0.0526377
schizophrenia	mvmr_ivw	GCST90032626	UBA7182 sp002491115 abundance in stool	-0.257161	0.773243	-0.413329	-0.100993	0.00124893	GCST90200201	6-bromotryptophan levels	-0.116008	0.890468	-0.183178	-0.048839	0.000711629
schizophrenia	mvmr_egger	GCST90032626	UBA7182 sp002491115 abundance in stool	-0.033233	0.967313	-0.410409	0.343943	0.862893	GCST90200201	6-bromotryptophan levels	-0.116563	0.889974	-0.183738	-0.0493886	0.000671446
schizophrenia	mvmr_median	GCST90032626	UBA7182 sp002491115 abundance in stool	-0.301824	0.739468	-0.537575	-0.0660736	0.0120977	GCST90200201	6-bromotryptophan levels	-0.14032	0.86908	-0.250317	-0.0303228	0.01241
schizophrenia	mvmr_ivw	GCST90032626	UBA7182 sp002491115 abundance in stool	-0.259612	0.771351	-0.415509	-0.103715	0.00109894	GCST90200431	Alanine levels	-0.0681693	0.934102	-0.112496	-0.0238428	0.00257652
schizophrenia	mvmr_egger	GCST90032626	UBA7182 sp002491115 abundance in stool	-0.110483	0.895401	-0.351662	0.130695	0.369264	GCST90200431	Alanine levels	-0.069244	0.933099	-0.113388	-0.0250996	0.00210955
schizophrenia	mvmr_median	GCST90032626	UBA7182 sp002491115 abundance in stool	-0.25721	0.773206	-0.484894	-0.0295257	0.0268199	GCST90200431	Alanine levels	-0.0811002	0.922101	-0.150604	-0.0115963	0.0221975
schizophrenia	mvmr_ivw	GCST90032626	UBA7182 sp002491115 abundance in stool	-0.21264	0.808447	-0.370055	-0.0552255	0.00810716	GCST90200438	Alpha-ketobutyrate levels	0.0869104	1.0908	0.0443299	0.129491	6.32204e-05
schizophrenia	mvmr_egger	GCST90032626	UBA7182 sp002491115 abundance in stool	-0.255322	0.774667	-0.495396	-0.015247	0.0371202	GCST90200438	Alpha-ketobutyrate levels	0.0859233	1.08972	0.0430312	0.128815	8.62677e-05
schizophrenia	mvmr_median	GCST90032626	UBA7182 sp002491115 abundance in stool	-0.274965	0.759599	-0.504724	-0.0452062	0.0189967	GCST90200438	Alpha-ketobutyrate levels	0.107263	1.11323	0.0405806	0.173945	0.0016175
schizophrenia	mvmr_ivw	GCST90032626	UBA7182 sp002491115 abundance in stool	-0.241007	0.785836	-0.397149	-0.0848654	0.0024844	GCST90200512	X-13684 levels	0.113385	1.12006	0.0334411	0.193328	0.00543867
schizophrenia	mvmr_egger	GCST90032626	UBA7182 sp002491115 abundance in stool	-0.0591083	0.942605	-0.407187	0.288971	0.739265	GCST90200512	X-13684 levels	0.107987	1.11403	0.0275118	0.188462	0.00853818
schizophrenia	mvmr_median	GCST90032626	UBA7182 sp002491115 abundance in stool	-0.310664	0.73296	-0.545238	-0.0760904	0.00943898	GCST90200512	X-13684 levels	0.144253	1.15518	0.0324269	0.256079	0.0114614
schizophrenia	mvmr_ivw	GCST90032626	UBA7182 sp002491115 abundance in stool	-0.25324	0.776281	-0.406616	-0.0998646	0.00121167	GCST90200604	X-23276 levels	0.0553261	1.05689	0.0219139	0.0887382	0.0011727
schizophrenia	mvmr_egger	GCST90032626	UBA7182 sp002491115 abundance in stool	-0.0140321	0.986066	-0.252195	0.224131	0.908067	GCST90200604	X-23276 levels	0.0531433	1.05458	0.0202417	0.0860449	0.00154671
schizophrenia	mvmr_median	GCST90032626	UBA7182 sp002491115 abundance in stool	-0.299702	0.741039	-0.521118	-0.0782865	0.0079791	GCST90200604	X-23276 levels	0.0645042	1.06663	0.0130232	0.115985	0.014058
schizophrenia	mvmr_ivw	GCST90032626	UBA7182 sp002491115 abundance in stool	-0.213337	0.807884	-0.366054	-0.0606204	0.00618206	GCST90200765	Phosphate to alanine ratio	0.0494095	1.05065	0.00194218	0.0968769	0.0413346
schizophrenia	mvmr_egger	GCST90032626	UBA7182 sp002491115 abundance in stool	-0.252211	0.777081	-0.483972	-0.0204504	0.0329322	GCST90200765	Phosphate to alanine ratio	0.0492639	1.0505	0.00179204	0.0967357	0.0419565
schizophrenia	mvmr_median	GCST90032626	UBA7182 sp002491115 abundance in stool	-0.280422	0.755465	-0.511357	-0.0494868	0.0173144	GCST90200765	Phosphate to alanine ratio	0.0555006	1.05707	-0.0176705	0.128672	0.137109
schizophrenia	mvmr_ivw	GCST90032626	UBA7182 sp002491115 abundance in stool	-0.225543	0.798083	-0.380741	-0.0703439	0.0043951	GCST90200868	Isoleucine to phosphate ratio	-0.0622886	0.939612	-0.108138	-0.0164389	0.00775191
schizophrenia	mvmr_egger	GCST90032626	UBA7182 sp002491115 abundance in stool	-0.28097	0.755051	-0.514065	-0.047875	0.0181513	GCST90200868	Isoleucine to phosphate ratio	-0.0623387	0.939565	-0.108271	-0.016406	0.00781378
schizophrenia	mvmr_median	GCST90032626	UBA7182 sp002491115 abundance in stool	-0.285275	0.751807	-0.512271	-0.0582789	0.0137717	GCST90200868	Isoleucine to phosphate ratio	-0.021002	0.979217	-0.0909318	0.0489279	0.556107
schizophrenia	mvmr_ivw	GCST90032626	UBA7182 sp002491115 abundance in stool	-0.267092	0.765603	-0.422005	-0.112179	0.000726846	GCST90200913	Glucose to sucrose ratio	0.0378134	1.03854	0.00654932	0.0690775	0.0177619
schizophrenia	mvmr_egger	GCST90032626	UBA7182 sp002491115 abundance in stool	0.0184718	1.01864	-0.213564	0.250508	0.876011	GCST90200913	Glucose to sucrose ratio	0.0430733	1.04401	0.0122377	0.0739089	0.00618495
schizophrenia	mvmr_median	GCST90032626	UBA7182 sp002491115 abundance in stool	-0.317171	0.728206	-0.54705	-0.0872922	0.00684641	GCST90200913	Glucose to sucrose ratio	0.0481061	1.04928	0.0043474	0.0918648	0.0311865
schizophrenia	mvmr_ivw	GCST90032626	UBA7182 sp002491115 abundance in stool	-0.26559	0.766754	-0.417364	-0.113816	0.000604156	GCST90200940	Adenosine 5'-diphosphate (ADP) to EDTA ratio	-0.0400354	0.960755	-0.0714751	-0.00859561	0.0125667
schizophrenia	mvmr_egger	GCST90032626	UBA7182 sp002491115 abundance in stool	-0.0716735	0.930835	-0.304922	0.161575	0.546997	GCST90200940	Adenosine 5'-diphosphate (ADP) to EDTA ratio	-0.0446524	0.95633	-0.0763737	-0.0129311	0.00579896
schizophrenia	mvmr_median	GCST90032626	UBA7182 sp002491115 abundance in stool	-0.295132	0.744433	-0.525542	-0.0647226	0.0120553	GCST90200940	Adenosine 5'-diphosphate (ADP) to EDTA ratio	-0.0429589	0.957951	-0.0930546	0.00713675	0.0928128
schizophrenia	mvmr_ivw	GCST90032626	UBA7182 sp002491115 abundance in stool	-0.249603	0.77911	-0.407547	-0.0916582	0.00195246	GCST90200946	Glutamate to alanine ratio	0.0525103	1.05391	0.00778752	0.0972331	0.0213775
schizophrenia	mvmr_egger	GCST90032626	UBA7182 sp002491115 abundance in stool	-0.142787	0.866939	-0.392203	0.10663	0.261843	GCST90200946	Glutamate to alanine ratio	0.0487796	1.04999	0.00357529	0.0939838	0.0344315
schizophrenia	mvmr_median	GCST90032626	UBA7182 sp002491115 abundance in stool	-0.295922	0.743845	-0.522805	-0.0690396	0.0105769	GCST90200946	Glutamate to alanine ratio	0.0483477	1.04954	-0.0213331	0.118028	0.173858
schizophrenia	mvmr_ivw	GCST90032639	UNC496MF abundance in stool	-0.258463	0.772237	-0.458062	-0.0588644	0.0111493	GCST90199642	Ribitol levels	0.0554627	1.05703	0.000426193	0.110499	0.0482521
schizophrenia	mvmr_egger	GCST90032639	UNC496MF abundance in stool	-0.290426	0.747945	-0.765922	0.185071	0.231261	GCST90199642	Ribitol levels	0.053724	1.05519	-0.00647544	0.113924	0.0802672
schizophrenia	mvmr_median	GCST90032639	UNC496MF abundance in stool	-0.208661	0.81167	-0.504282	0.0869596	0.166535	GCST90199642	Ribitol levels	0.0674879	1.06982	0.000706992	0.134269	0.0476234
schizophrenia	mvmr_ivw	GCST90032639	UNC496MF abundance in stool	-0.248363	0.780077	-0.452747	-0.0439783	0.017233	GCST90199763	1-methylxanthine levels	0.0862966	1.09013	0.00537241	0.167221	0.0366104
schizophrenia	mvmr_egger	GCST90032639	UNC496MF abundance in stool	-0.333081	0.716712	-0.76463	0.0984689	0.130344	GCST90199763	1-methylxanthine levels	0.0852494	1.08899	0.00367419	0.166825	0.0405363
schizophrenia	mvmr_median	GCST90032639	UNC496MF abundance in stool	-0.149419	0.861208	-0.452157	0.15332	0.333367	GCST90199763	1-methylxanthine levels	0.0965142	1.10133	0.00169611	0.191332	0.0460403
schizophrenia	mvmr_ivw	GCST90032639	UNC496MF abundance in stool	-0.241633	0.785344	-0.438711	-0.0445556	0.0162578	GCST90199834	Gamma-glutamylalanine levels	-0.0540865	0.94735	-0.096663	-0.0115101	0.0127809
schizophrenia	mvmr_egger	GCST90032639	UNC496MF abundance in stool	-0.349081	0.705336	-0.640921	-0.0572406	0.0190585	GCST90199834	Gamma-glutamylalanine levels	-0.0525741	0.948784	-0.0952645	-0.00988363	0.0157901
schizophrenia	mvmr_median	GCST90032639	UNC496MF abundance in stool	-0.153818	0.857428	-0.439032	0.131396	0.290502	GCST90199834	Gamma-glutamylalanine levels	-0.0649265	0.937136	-0.125388	-0.00446496	0.0353171
schizophrenia	mvmr_ivw	GCST90032639	UNC496MF abundance in stool	-0.268569	0.764472	-0.480297	-0.0568417	0.0129134	GCST90200201	6-bromotryptophan levels	-0.0904913	0.913482	-0.165866	-0.0151162	0.0186212
schizophrenia	mvmr_egger	GCST90032639	UNC496MF abundance in stool	-0.310679	0.732949	-0.798651	0.177292	0.212082	GCST90200201	6-bromotryptophan levels	-0.0926607	0.911503	-0.17188	-0.0134418	0.0218752
schizophrenia	mvmr_median	GCST90032639	UNC496MF abundance in stool	-0.225674	0.797978	-0.519511	0.0681624	0.132246	GCST90200201	6-bromotryptophan levels	-0.131165	0.877073	-0.240863	-0.021467	0.0191031
schizophrenia	mvmr_ivw	GCST90032639	UNC496MF abundance in stool	-0.198571	0.819901	-0.40006	0.00291766	0.053411	GCST90200431	Alanine levels	-0.0619829	0.939899	-0.109565	-0.0144006	0.0106757
schizophrenia	mvmr_egger	GCST90032639	UNC496MF abundance in stool	-0.306458	0.73605	-0.598133	-0.0147824	0.0394658	GCST90200431	Alanine levels	-0.0634465	0.938524	-0.111114	-0.015779	0.00908722
schizophrenia	mvmr_median	GCST90032639	UNC496MF abundance in stool	-0.0624692	0.939442	-0.345628	0.22069	0.665452	GCST90200431	Alanine levels	-0.0771605	0.925741	-0.146647	-0.00767376	0.0295245
schizophrenia	mvmr_ivw	GCST90032639	UNC496MF abundance in stool	-0.293339	0.745769	-0.488569	-0.0981087	0.00323057	GCST90200438	Alpha-ketobutyrate levels	0.0954562	1.10016	0.0516862	0.139226	1.91644e-05
schizophrenia	mvmr_egger	GCST90032639	UNC496MF abundance in stool	-0.351306	0.703769	-0.628952	-0.0736589	0.0131406	GCST90200438	Alpha-ketobutyrate levels	0.0945845	1.0992	0.0506144	0.138555	2.48573e-05
schizophrenia	mvmr_median	GCST90032639	UNC496MF abundance in stool	-0.196595	0.821523	-0.479664	0.0864738	0.173444	GCST90200438	Alpha-ketobutyrate levels	0.0909392	1.0952	0.0255817	0.156297	0.00638902
schizophrenia	mvmr_ivw	GCST90032639	UNC496MF abundance in stool	-0.270432	0.76305	-0.473094	-0.0677688	0.00891335	GCST90200512	X-13684 levels	0.112374	1.11893	0.0251908	0.199557	0.0115277
schizophrenia	mvmr_egger	GCST90032639	UNC496MF abundance in stool	-0.232261	0.792739	-0.656568	0.192046	0.283332	GCST90200512	X-13684 levels	0.114286	1.12107	0.024497	0.204076	0.0126066
schizophrenia	mvmr_median	GCST90032639	UNC496MF abundance in stool	-0.272706	0.761317	-0.571628	0.0262164	0.0737649	GCST90200512	X-13684 levels	0.13687	1.14668	0.0241021	0.249639	0.0173658
schizophrenia	mvmr_ivw	GCST90032639	UNC496MF abundance in stool	-0.235162	0.790443	-0.432583	-0.0377411	0.0195616	GCST90200604	X-23276 levels	0.0504459	1.05174	0.0151686	0.0857232	0.00506748
schizophrenia	mvmr_egger	GCST90032639	UNC496MF abundance in stool	-0.294473	0.744924	-0.587112	-0.00183342	0.0485818	GCST90200604	X-23276 levels	0.0498892	1.05115	0.0144698	0.0853086	0.00576839
schizophrenia	mvmr_median	GCST90032639	UNC496MF abundance in stool	-0.147767	0.862632	-0.427863	0.132329	0.301139	GCST90200604	X-23276 levels	0.057945	1.05966	0.00572035	0.11017	0.0296567
schizophrenia	mvmr_ivw	GCST90032639	UNC496MF abundance in stool	-0.264569	0.767537	-0.462716	-0.0664224	0.00887115	GCST90200913	Glucose to sucrose ratio	0.0425473	1.04347	0.00980434	0.0752902	0.0108702
schizophrenia	mvmr_egger	GCST90032639	UNC496MF abundance in stool	-0.209751	0.810786	-0.491957	0.0724554	0.145185	GCST90200913	Glucose to sucrose ratio	0.0419396	1.04283	0.0090396	0.0748395	0.0124726
schizophrenia	mvmr_median	GCST90032639	UNC496MF abundance in stool	-0.23019	0.794382	-0.512513	0.0521317	0.110032	GCST90200913	Glucose to sucrose ratio	0.0471468	1.04828	0.00108749	0.0932061	0.0448307
schizophrenia	mvmr_ivw	GCST90032639	UNC496MF abundance in stool	-0.25806	0.772549	-0.449923	-0.0661968	0.00838423	GCST90200940	Adenosine 5'-diphosphate (ADP) to EDTA ratio	-0.0506994	0.950564	-0.0832428	-0.0181561	0.00226236
schizophrenia	mvmr_egger	GCST90032639	UNC496MF abundance in stool	-0.341409	0.710768	-0.618359	-0.0644594	0.015686	GCST90200940	Adenosine 5'-diphosphate (ADP) to EDTA ratio	-0.0517462	0.94957	-0.0844221	-0.0190704	0.00191025
schizophrenia	mvmr_median	GCST90032639	UNC496MF abundance in stool	-0.15159	0.859341	-0.436347	0.133168	0.296772	GCST90200940	Adenosine 5'-diphosphate (ADP) to EDTA ratio	-0.0591763	0.942541	-0.108853	-0.00949928	0.0195565
schizophrenia	mvmr_ivw	GCST90032639	UNC496MF abundance in stool	-0.25819	0.772448	-0.457442	-0.0589384	0.0110942	GCST90200946	Glutamate to alanine ratio	0.0645792	1.06671	0.0179566	0.111202	0.00663083
schizophrenia	mvmr_egger	GCST90032639	UNC496MF abundance in stool	-0.327778	0.720523	-0.625784	-0.0297712	0.0311019	GCST90200946	Glutamate to alanine ratio	0.0663371	1.06859	0.0192841	0.11339	0.00572321
schizophrenia	mvmr_median	GCST90032639	UNC496MF abundance in stool	-0.188109	0.828524	-0.471392	0.0951732	0.193093	GCST90200946	Glutamate to alanine ratio	0.0711354	1.07373	0.00235366	0.139917	0.0426591
schizophrenia	mvmr_ivw	GCST90032639	UNC496MF abundance in stool	-0.244522	0.783079	-0.432813	-0.0562311	0.0109188	GCST90200948	Adenosine 5'-diphosphate (ADP) to mannitol to sorbitol ratio	-0.0416487	0.959207	-0.0789403	-0.0043572	0.0285991
schizophrenia	mvmr_egger	GCST90032639	UNC496MF abundance in stool	-0.310034	0.733422	-0.576875	-0.0431936	0.0227728	GCST90200948	Adenosine 5'-diphosphate (ADP) to mannitol to sorbitol ratio	-0.0426667	0.958231	-0.0801438	-0.00518952	0.0256571
schizophrenia	mvmr_median	GCST90032639	UNC496MF abundance in stool	-0.123504	0.883818	-0.405913	0.158905	0.39137	GCST90200948	Adenosine 5'-diphosphate (ADP) to mannitol to sorbitol ratio	-0.0310935	0.969385	-0.087156	0.0249691	0.27702
schizophrenia	mvmr_ivw	GCST90032641	Veillonellaceae abundance in stool	0.0926218	1.09705	0.0249883	0.160255	0.0072724	GCST90199668	Hexanoylcarnitine levels	-0.0797851	0.923315	-0.154939	-0.00463078	0.0374585
schizophrenia	mvmr_egger	GCST90032641	Veillonellaceae abundance in stool	-0.0120248	0.988047	-0.148019	0.12397	0.862414	GCST90199668	Hexanoylcarnitine levels	-0.0935604	0.910683	-0.169305	-0.0178163	0.0154787
schizophrenia	mvmr_median	GCST90032641	Veillonellaceae abundance in stool	0.140656	1.15103	0.0442659	0.237047	0.00423575	GCST90199668	Hexanoylcarnitine levels	-0.0613018	0.940539	-0.142383	0.0197793	0.138382
schizophrenia	mvmr_ivw	GCST90032641	Veillonellaceae abundance in stool	0.0868866	1.09077	0.0206548	0.153118	0.0101349	GCST90199708	Propionylcarnitine (c3) levels	-0.108941	0.896783	-0.202875	-0.0150069	0.0230209
schizophrenia	mvmr_egger	GCST90032641	Veillonellaceae abundance in stool	0.00130213	1.0013	-0.134365	0.136969	0.984991	GCST90199708	Propionylcarnitine (c3) levels	-0.10062	0.904277	-0.194611	-0.00662818	0.0358894
schizophrenia	mvmr_median	GCST90032641	Veillonellaceae abundance in stool	0.113118	1.11976	0.0165776	0.209659	0.021646	GCST90199708	Propionylcarnitine (c3) levels	-0.0626228	0.939298	-0.189486	0.0642401	0.3333
schizophrenia	mvmr_ivw	GCST90032641	Veillonellaceae abundance in stool	0.08349	1.08707	0.0170698	0.14991	0.0137523	GCST90199763	1-methylxanthine levels	0.099282	1.10438	0.0133651	0.185199	0.0235217
schizophrenia	mvmr_egger	GCST90032641	Veillonellaceae abundance in stool	0.0171876	1.01734	-0.116259	0.150634	0.800701	GCST90199763	1-methylxanthine levels	0.102403	1.10783	0.0164718	0.188335	0.019509
schizophrenia	mvmr_median	GCST90032641	Veillonellaceae abundance in stool	0.106967	1.1129	0.011095	0.202838	0.0287582	GCST90199763	1-methylxanthine levels	0.102463	1.1079	0.011112	0.193813	0.0279223
schizophrenia	mvmr_ivw	GCST90032641	Veillonellaceae abundance in stool	0.0690628	1.0715	0.0055531	0.132573	0.0330614	GCST90199834	Gamma-glutamylalanine levels	-0.0566797	0.944897	-0.101148	-0.0122116	0.0124825
schizophrenia	mvmr_egger	GCST90032641	Veillonellaceae abundance in stool	0.0857756	1.08956	-0.00314916	0.1747	0.0586839	GCST90199834	Gamma-glutamylalanine levels	-0.0548766	0.946602	-0.0999532	-0.00979991	0.0170295
schizophrenia	mvmr_median	GCST90032641	Veillonellaceae abundance in stool	0.0796496	1.08291	-0.0133324	0.172631	0.0931654	GCST90199834	Gamma-glutamylalanine levels	-0.0700299	0.932366	-0.132647	-0.00741249	0.028381
schizophrenia	mvmr_ivw	GCST90032641	Veillonellaceae abundance in stool	0.0876726	1.09163	0.0198262	0.155519	0.0113186	GCST90200201	6-bromotryptophan levels	-0.0999554	0.904878	-0.178477	-0.021434	0.0125966
schizophrenia	mvmr_egger	GCST90032641	Veillonellaceae abundance in stool	-0.0275283	0.972847	-0.171902	0.116846	0.708617	GCST90200201	6-bromotryptophan levels	-0.100508	0.904378	-0.177919	-0.0230967	0.0109356
schizophrenia	mvmr_median	GCST90032641	Veillonellaceae abundance in stool	0.127994	1.13655	0.0332198	0.222769	0.0081219	GCST90200201	6-bromotryptophan levels	-0.150312	0.86044	-0.262988	-0.0376351	0.0089329
schizophrenia	mvmr_ivw	GCST90032641	Veillonellaceae abundance in stool	0.0800021	1.08329	0.0172302	0.142774	0.0124912	GCST90200431	Alanine levels	-0.0682553	0.934022	-0.116833	-0.019678	0.00588865
schizophrenia	mvmr_egger	GCST90032641	Veillonellaceae abundance in stool	0.0568113	1.05846	-0.0312345	0.144857	0.205993	GCST90200431	Alanine levels	-0.0687563	0.933554	-0.117422	-0.0200909	0.00562093
schizophrenia	mvmr_median	GCST90032641	Veillonellaceae abundance in stool	0.0993915	1.1045	0.00748049	0.191302	0.0340497	GCST90200431	Alanine levels	-0.0849027	0.918602	-0.155714	-0.0140917	0.0187731
schizophrenia	mvmr_ivw	GCST90032641	Veillonellaceae abundance in stool	0.0886611	1.09271	0.0257173	0.151605	0.00576674	GCST90200438	Alpha-ketobutyrate levels	0.0812736	1.08467	0.0358591	0.126688	0.000452261
schizophrenia	mvmr_egger	GCST90032641	Veillonellaceae abundance in stool	0.0525595	1.05397	-0.0353188	0.140438	0.2411	GCST90200438	Alpha-ketobutyrate levels	0.0783362	1.08149	0.0326965	0.123976	0.000767955
schizophrenia	mvmr_median	GCST90032641	Veillonellaceae abundance in stool	0.107416	1.1134	0.0157669	0.199064	0.0216103	GCST90200438	Alpha-ketobutyrate levels	0.0960338	1.1008	0.0305694	0.161498	0.00403779
schizophrenia	mvmr_ivw	GCST90032641	Veillonellaceae abundance in stool	0.0852827	1.08902	0.0189907	0.151575	0.0116876	GCST90200512	X-13684 levels	0.115197	1.12209	0.025931	0.204464	0.0114286
schizophrenia	mvmr_egger	GCST90032641	Veillonellaceae abundance in stool	0.0419775	1.04287	-0.0877889	0.171744	0.526068	GCST90200512	X-13684 levels	0.120683	1.12827	0.0300453	0.21132	0.00906292
schizophrenia	mvmr_median	GCST90032641	Veillonellaceae abundance in stool	0.0968072	1.10165	-0.000114888	0.193729	0.0502722	GCST90200512	X-13684 levels	0.131608	1.14066	0.0205866	0.24263	0.0201579
schizophrenia	mvmr_ivw	GCST90032641	Veillonellaceae abundance in stool	0.0909629	1.09523	0.0279675	0.153958	0.00465316	GCST90200604	X-23276 levels	0.0473201	1.04846	0.0111986	0.0834415	0.0102404
schizophrenia	mvmr_egger	GCST90032641	Veillonellaceae abundance in stool	0.0677454	1.07009	-0.0213827	0.156873	0.13629	GCST90200604	X-23276 levels	0.0479895	1.04916	0.0117668	0.0842123	0.0094138
schizophrenia	mvmr_median	GCST90032641	Veillonellaceae abundance in stool	0.134934	1.14446	0.0432672	0.2266	0.00391315	GCST90200604	X-23276 levels	0.055804	1.05739	0.00522906	0.106379	0.0305713
schizophrenia	mvmr_ivw	GCST90032641	Veillonellaceae abundance in stool	0.0865147	1.09037	0.0254039	0.147625	0.00552484	GCST90200765	Phosphate to alanine ratio	0.0531268	1.05456	0.00180859	0.104445	0.0424544
schizophrenia	mvmr_egger	GCST90032641	Veillonellaceae abundance in stool	0.02838	1.02879	-0.0554208	0.112181	0.506843	GCST90200765	Phosphate to alanine ratio	0.0563512	1.05797	0.00542753	0.107275	0.0300933
schizophrenia	mvmr_median	GCST90032641	Veillonellaceae abundance in stool	0.135644	1.14527	0.0436877	0.227601	0.00383866	GCST90200765	Phosphate to alanine ratio	0.0628355	1.06485	-0.0114399	0.137111	0.0972991
schizophrenia	mvmr_ivw	GCST90032641	Veillonellaceae abundance in stool	0.0776249	1.08072	0.0153375	0.139912	0.0145827	GCST90200868	Isoleucine to phosphate ratio	-0.058081	0.943573	-0.10747	-0.00869234	0.0211713
schizophrenia	mvmr_egger	GCST90032641	Veillonellaceae abundance in stool	0.070586	1.07314	-0.0148365	0.156008	0.105329	GCST90200868	Isoleucine to phosphate ratio	-0.0587555	0.942937	-0.108601	-0.00891041	0.0208698
schizophrenia	mvmr_median	GCST90032641	Veillonellaceae abundance in stool	0.0878387	1.09181	-0.00512677	0.180804	0.0640434	GCST90200868	Isoleucine to phosphate ratio	-0.0320198	0.968487	-0.103252	0.0392121	0.3783
schizophrenia	mvmr_ivw	GCST90032641	Veillonellaceae abundance in stool	0.0731889	1.07593	0.0106306	0.135747	0.0218467	GCST90200913	Glucose to sucrose ratio	0.0448608	1.04588	0.0109551	0.0787665	0.00950775
schizophrenia	mvmr_egger	GCST90032641	Veillonellaceae abundance in stool	0.0823612	1.08585	-0.00655236	0.171275	0.0694429	GCST90200913	Glucose to sucrose ratio	0.0446514	1.04566	0.0106103	0.0786925	0.0101445
schizophrenia	mvmr_median	GCST90032641	Veillonellaceae abundance in stool	0.0652884	1.06747	-0.0270441	0.157621	0.16578	GCST90200913	Glucose to sucrose ratio	0.0483216	1.04951	0.00375188	0.0928912	0.0335904
schizophrenia	mvmr_ivw	GCST90032641	Veillonellaceae abundance in stool	0.0774756	1.08056	0.0160379	0.138913	0.013451	GCST90200940	Adenosine 5'-diphosphate (ADP) to EDTA ratio	-0.0424074	0.958479	-0.0762866	-0.00852831	0.0141536
schizophrenia	mvmr_egger	GCST90032641	Veillonellaceae abundance in stool	0.0695895	1.07207	-0.017633	0.156812	0.11788	GCST90200940	Adenosine 5'-diphosphate (ADP) to EDTA ratio	-0.0413727	0.959471	-0.0763072	-0.00643818	0.0202776
schizophrenia	mvmr_median	GCST90032641	Veillonellaceae abundance in stool	0.0991266	1.10421	0.00729539	0.190958	0.0343728	GCST90200940	Adenosine 5'-diphosphate (ADP) to EDTA ratio	-0.0519873	0.949341	-0.102084	-0.00189113	0.0419564
schizophrenia	mvmr_ivw	GCST90032641	Veillonellaceae abundance in stool	0.0744025	1.07724	0.0105446	0.13826	0.0223947	GCST90200946	Glutamate to alanine ratio	0.0522838	1.05367	0.00378753	0.10078	0.0345977
schizophrenia	mvmr_egger	GCST90032641	Veillonellaceae abundance in stool	0.0637314	1.06581	-0.0264033	0.153866	0.165799	GCST90200946	Glutamate to alanine ratio	0.0532839	1.05473	0.00428656	0.102281	0.0330535
schizophrenia	mvmr_median	GCST90032641	Veillonellaceae abundance in stool	0.0878282	1.0918	-0.00476321	0.18042	0.0630077	GCST90200946	Glutamate to alanine ratio	0.0387659	1.03953	-0.031571	0.109103	0.280041

[truncated: 3 more sheets: Table S10, Table S11, Table S12]
